# Supplementary material for: De Novo Transcriptome Analysis of the Common New Zealand Stick Insect Clitarchus hookeri (Phasmatodea) Reveals Genes Involved in Olfaction, Digestion and Sexual Reproduction
Source: PLoS One. 2016 Jun 23;11(6):e0157783. doi: 10.1371/journal.pone.0157783 (PMC4919086; doi:10.1371/journal.pone.0157783)
Supplement: S1 Table — Transcripts were ranked based on their abundance (TPM) in the sample library. Transcripts from the terminalia library were added by signal peptide check and sub-cellular localisation. (XLSX) [file pone.0157783.s001.xlsx]

## Sheet: Antenna-biased genes
						Antenna library			Midgut library				Terminalia library				Head and prothorax library				Leg library
Transcript ID	Length	Hit Discription & Species	Hit Accession No.	Evalue	Aligned AA Length	ECS	TPM	FPKM	ECS	TPM	FPKM	FC Antenna/Midgut	ECS	TPM	FPKM	FC Antenna/Terminalia	ECS	TPM	FPKM	FC Antenna/Head and prothorax	ECS	TPM	FPKM	FC Antenna/Leg	GO categories
Chv0TRINITY_0003812	900	thaumatin-like protein 2 [Schistocerca gregaria]	AAS83110	1.73e-68	230	360852	43540.4	60678.3	30.86	3.61	3.48	13554.4	2053.6	110.23	241.21	105.337	7799.02	463.04	510.79	75.99	1262.13	317.16	634.96	43.7262	-
ChvKITESOAP_0110039	272	-	-	-	-	43613	32416.6	45176	2	1.46	1.41	25080.8	222	77.02	168.53	117.764	888	200.77	221.48	80.6604	21	127.33	254.92	317.592	-
ChvKITESOAP_0108266	268	-	-	-	-	38878	29853.9	41604.6	1	0.76	0.73	44346.6	272	97.65	213.68	85.6819	535	123.16	135.87	119.344	10	69.51	139.16	594.465	-
Chv0TRINITY_0005088	653	Pheromone-binding protein-related protein 1 [Zootermopsis nevadensis]	KDR09909	2.68e-41	146	107481	19358.6	26978.3	9	1.57	1.52	13824.9	3	0.24	0.53	21415.2	1948.35	162.93	179.73	90.5998	241.91	97.69	195.57	67.9502	GO:0003674 molecular_function F
Chv1SOAPK65_0062185	357	-	-	-	-	35114	15428.8	21501.7	3	1.29	1.24	13499.6	369	74.02	161.97	57.0442	1232	201.83	222.65	46.8091	70	103.69	207.58	76.7161	-
Chv1VELVK75_0000285	489	hypothetical protein L798_00349 [Zootermopsis nevadensis]	KDR09912	3.07e-25	113	46477	12440.8	17337.7	4	1.04	1.01	13419.7	2	0.24	0.53	13870.6	774.95	88.93	98.1	98.4964	3	2.03	4.06	2367.64	GO:0003674 molecular_function F
ChvKITESOAP_0005434	511	PREDICTED: WAP four-disulfide core domain protein 18-like [Pantholops hodgsonii]	XP_005973041	2.08e-08	46	41949.6	10541.5	14690.8	1364.45	333.58	322.05	35.6574	137.08	15.49	33.89	183.44	5620.16	614.24	677.59	12.2588	307.53	190.76	381.9	20.862	-
Chv1TRINITY_0077831	606	odorant-binding protein 1 precursor [Zootermopsis nevadensis]	AAN15921	1.5e-43	140	50651.3	10066.8	14029.1	7.42	1.43	1.38	7899.33	9.32	0.83	1.82	3254.91	1178.74	106.88	117.9	70.5722	112.88	51.54	103.18	68.6252	GO:0003674 molecular_function F
Chv0TRINITY_0003655	657	odorant-binding protein 1 precursor [Zootermopsis nevadensis]	AAN15921	2.97e-43	137	52314.6	9347.93	13027.4	50.25	8.72	8.42	1207.05	1.41	0.11	0.25	22105.9	1077.79	89.54	98.77	79.7166	126.46	50.57	101.24	63.2675	GO:0003674 molecular_function F
Chv1SOAPK65_0013253	966	thaumatin-like protein 2 [Schistocerca gregaria]	AAS83110	9.05e-75	216	82329.5	9128.71	12721.9	5.54	0.6	0.58	17183.7	348.07	17.16	37.54	141.79	2080.87	114.66	126.48	64.9793	41.46	9.46	18.95	303.683	-
Chv1VELVK75_0000187	575	-	-	-	-	38098.9	8126.53	11325.2	2.87	0.59	0.57	15306.7	18.51	1.77	3.87	1233.31	978.72	93.97	103.66	63.9312	26.55	13.26	26.55	219.447	-
ChvKITESOAP_0008571	676	-	-	-	-	43927.9	7564.89	10542.5	2.13	0.36	0.34	23732.2	27.49	2.11	4.63	957.628	1180.28	95.08	104.89	61.1246	86.45	33.04	66.16	77.7111	-
Chv1SOAPK85_0009587	412	chemosensory protein [Da-us plexippus]	EHJ70186	3.39e-24	86	19644.2	6812.42	9493.85	10	3.38	3.27	2274.53	0	0	0	1.35749e+06	138	19.19	21.17	233.749	23.83	23.6	47.24	126.063	-
Chv1TRINITY_0066613	611	-	-	-	-	29086	5717.81	7968.39	3.57	0.68	0.66	9405.12	73.73	6.49	14.2	236.46	777.07	69.83	77.03	61.4725	257.25	115.84	231.91	17.2919	-
Chv1VELVK85_0000018	852	thaumatin-like protein 2 [Schistocerca gregaria]	AAS83110	1.8e-71	230	40522.8	5224.63	7281.09	1184	147.97	142.86	39.6941	106.06	6.09	13.32	229.024	2338.55	147.14	162.31	28.4589	763.62	207.09	414.6	8.11595	-
Chv1VELVK75_0000100	958	thaumatin-like protein 1 [Coptotermes formosanus]	AGA16575	1.7e-07	66	37586.5	4208.95	5865.63	1.26	0.14	0.13	34142.8	195.04	9.71	21.25	115.52	1708.16	94.95	104.74	36.1382	31.54	7.28	14.58	182.246	-
Chv1VELVK75_0000030	566	odorant-binding protein [Coptotermes formosanus]	AGM32399	7.81e-42	125	16170.8	3524.16	4911.3	19.33	4.09	3.95	969.408	4.27	0.42	0.91	2265.63	1.47	0.14	0.16	17779.4	2.1	1.08	2.16	1176.45	GO:0003674 molecular_function F
ChvKITESOAP_0139181	603	odorant binding protein [Dendrolimus kikuchii]	AII00991	1e-11	141	16754	3351.93	4671.28	1	0.19	0.19	19110.6	2	0.18	0.39	5000.08	490	44.67	49.28	56.1527	12	5.52	11.06	213.489	-
ChvKITESOAP_0139369	612	-	-	-	-	11285	2213.62	3084.91	0	0	0	779840	12	1.05	2.31	563.346	553	49.61	54.72	33.5141	18	8.08	16.18	95.8726	-
Chv1VELVK75_0000982	732	odorant-binding protein 2a, partial [Locusta migratoria manilensis]	ACR39388	4.96e-09	95	13888.6	2160.96	3011.53	0	0	0	959758	2	0.14	0.3	4144.92	352.89	26.1	28.79	64.6337	2.15	0.73	1.45	986.941	GO:0003674 molecular_function F
Chv1VELVK55_0000418	869	SCP-like extracellular domain containing protein 1 [Coptotermes formosanus]	AGM32429	4.14e-51	210	16080.6	2024.14	2820.86	1	0.12	0.12	18342.5	33.84	1.9	4.15	284.793	463.91	28.58	31.53	56.9267	98.07	25.87	51.8	25.077	GO:0005576 extracellular region C
Chv1VELVK65_0000897	683	SCP-like extracellular domain containing protein 1 [Coptotermes formosanus]	AGM32429	5.57e-25	127	11265	1914.39	2667.92	0	0	0	778455	51.16	3.88	8.5	131.976	270.33	21.54	23.76	68.4332	56.93	21.41	42.86	30.2615	-
Chv1VELVK65_0006881	610	-	-	-	-	8987.65	1770.67	2467.62	0	0	0	621084	21.31	1.88	4.11	252.729	216.14	19.46	21.47	68.2862	172.41	77.85	155.86	7.97254	-
ChvKITESOAP_0139456	615	-	-	-	-	8650.34	1685.83	2349.38	5	0.95	0.91	1999.83	34	2.97	6.49	152.48	202.84	18.1	19.97	70.0323	303	134.96	270.2	4.36623	-
Chv0TRINITY_0004889	1314	aldose reductase, putative [Pediculus humanus corporis]	XP_002427675	1.87e-126	311	16362	1271.02	1771.31	2366.59	177.93	171.78	8.01853	1531.57	52.74	115.41	6.4042	4737.05	189.25	208.76	5.67277	488.66	75.19	150.53	5.12089	GO:0008150 biological_process P; GO:0016491 oxidoreductase activity F
Chv1VELVK75_0001650	763	phosphatidylethanolamine-binding protein [Anopheles sinensis]	KFB38652	1.65e-60	184	8486	1253.4	1746.75	69	9.88	9.54	142.605	89.94	5.92	12.96	56.5558	1134	80.23	88.51	12.29	189	60.08	120.28	6.86681	-
Chv1VELVK85_0000306	538	Dehydroge-se/reductase SDR family member 11 [Zootermopsis nevadensis]	KDR10164	4.48e-44	131	5294.15	1237.4	1724.45	1508.35	342.82	330.97	4.07075	119.34	12.52	27.4	26.5918	502.23	51.86	57.21	17.3118	154.93	87.21	174.6	5.22605	GO:0016491 oxidoreductase activity F
Chv1VELVK85_0002629	331	Dehydroge-se/reductase SDR family member 11 [Zootermopsis nevadensis]	KDR10164	2.07e-38	114	2292.87	1152.51	1606.15	191.54	94.28	91.02	13.8825	32.29	7.45	16.29	42.5564	740.57	132.49	146.15	5.08477	20	38.69	77.45	17.5316	GO:0016491 oxidoreductase activity F
ChvKITESOAP_0140615	670	protein takeout precursor, putative [Pediculus humanus corporis]	XP_002425592	9.3e-38	170	6497.03	1131.82	1577.31	0.63	0.11	0.1	11650.4	4.55	0.35	0.77	854.368	267.04	21.72	23.96	39.9549	12.96	5.02	10.06	76.6575	-
Chv1VELVK65_0000516	7773	takeout, partial [Locusta migratoria]	AIZ08896	9.9e-33	178	90193	1068.49	1489.06	7	0.08	0.08	14908	15	0.08	0.17	3602.45	1501.39	9.83	10.84	98.6601	85	1.86	3.72	162.278	-
Chv1VELVK45_0001471	2229	PREDICTED: alpha-tocopherol transfer protein-like [Tribolium castaneum]	XP_973232	3.84e-80	306	23542	1023.24	1425.99	2	0.08	0.08	13538.4	0	0	0	1.62685e+06	336	7.79	8.59	115.065	27	2.24	4.48	133.341	GO:0006810 transport P; GO:0005622 intracellular C; GO:0003674 molecular_function F
Chv1VELVK45_0006663	336	-	-	-	-	1969	963.09	1342.17	0	0	0	136067	7	1.57	3.43	168.415	41	7.21	7.95	78.8284	9	16.44	32.92	33.4517	-
Chv0TRINITY_0005605	408	-	-	-	-	2655.94	935.41	1303.59	1	0.34	0.33	3029.54	14.29	2.28	4.99	111.351	121.95	17.14	18.91	35.7621	31.52	31.99	64.04	12.8861	-
Chv1VELVK55_0000359	631	-	-	-	-	4933.73	929.42	1295.24	0	0	0	340942	1	0.08	0.18	2932.2	34.34	2.98	3.29	235.801	2	0.85	1.71	376.864	-
ChvKITESOAP_0142230	783	chemosensory protein [Helicoverpa armigera]	AIW65103	5.28e-12	78	6403.94	915.91	1276.42	1094.74	151.84	146.59	6.78445	900.6	57.41	125.62	4.26265	3001.77	206.6	227.91	3.50378	266.08	81.43	163.03	3.68087	-
Chv1VELVK35_0002582	1806	takeout/JHBP like protein [Papilio xuthus]	BAM18028	5.27e-46	213	16394	894.75	1246.93	1.37	0.07	0.07	13710.7	14.45	0.35	0.76	679.71	1063.96	30.61	33.76	25.3057	2.04	0.21	0.43	1227.73	-
Chv1VELVK65_0003106	278	-	-	-	-	1211.27	858.9	1196.97	57.52	40.1	38.72	24.4166	21.11	6.97	15.25	34.3833	219.57	48.35	53.33	9.05931	0	0	0	83704.6	-
Chv1TRINITY_0088560	683	-	-	-	-	5025.69	854.08	1190.25	1.64	0.27	0.26	3518.16	111.12	8.44	18.46	27.1106	420.86	33.53	36.99	19.6112	10.6	3.99	7.98	72.4967	-
ChvKITESOAP_0080125	252	-	-	-	-	955	844.36	1176.71	3	2.61	2.52	367.156	0	0	0	65995.3	27	6.7	7.4	58.0408	0	0	0	65995.3	-
Chv1VELVK45_0001100	2804	hypothetical protein AaeL_AAEL004987 [Aedes aegypti]	XP_001650121	8.91e-42	228	20334.1	692.2	964.66	1521.83	50.07	48.34	15.4967	326.12	4.9	10.73	37.377	4315.64	79.19	87.35	7.73832	452.89	29.09	58.25	6.8667	-
Chv1VELVK85_0000510	491	Dehydroge-se/reductase SDR family member 11 [Zootermopsis nevadensis]	KDR14275	1.61e-14	64	2525.4	672.01	936.52	884.53	229.1	221.18	3.31128	52.33	6.27	13.72	28.9253	689.75	78.79	86.92	6.01305	31.88	21.39	42.82	12.1144	GO:0008150 biological_process P; GO:0016491 oxidoreductase activity F
Chv1VELVK65_0000040	1077	thaumatin-like protein 2 [Schistocerca gregaria]	AAS83110	9.26e-65	203	6885.48	671.88	936.33	0	0	0	475815	11.31	0.49	1.07	364.676	413.58	20.33	22.43	27.3413	2.39	0.47	0.94	440.203	-
Chv1VELVK65_0001586	1174	PREDICTED: protein takeout-like [Diaphori- citri]	XP_008476826	1.66e-50	225	7511.07	663.38	924.49	128.69	11	10.62	67.6839	255.38	10.01	21.9	17.6307	4.91	0.22	0.24	2500.31	0	0	0	519046	-
Chv1VELVK75_0001157	676	-	-	-	-	3517.01	605.67	844.07	0	0	0	243041	32.54	2.5	5.48	64.7754	236.05	19.02	20.98	24.4679	13.87	5.3	10.61	38.7746	-
Chv1VELVK85_0000636	425	hypothetical protein [Locusta migratoria]	CAJ01471	2.54e-29	103	1789.81	591.2	823.91	10.63	3.42	3.31	194.974	0	0	0	123684	33.37	4.48	4.94	88.0266	22.09	20.28	40.61	12.3905	-
Chv1VELVK65_0000498	1309	Cytochrome P450 6j1, partial [Zootermopsis nevadensis]	KDR16543	2.41e-15	96	7180.55	560.2	780.71	24.64	1.86	1.8	337.759	0	0	0	496206	0	0	0	496206	4.52	0.7	1.4	242.843	GO:0008150 biological_process P; GO:0016491 oxidoreductase activity F; GO:0043167 ion binding F; GO:0043226 organelle C; GO:0003674 molecular_function F
Chv1SOAPK75_0037609	619	odorant-binding protein 1 precursor [Zootermopsis nevadensis]	AAN15921	2.49e-43	140	2785.88	538.28	750.15	0	0	0	192516	0	0	0	192516	0	0	0	192516	0	0	0	192516	GO:0003674 molecular_function F
Chv0TRINITY_0008053	907	glutathione s-transferase d1 [Cryptocercus punctulatus]	AFK49803	3.67e-72	216	4495.64	537.42	748.95	0	0	0	310668	0	0	0	310668	209.69	12.35	13.62	35.2075	0	0	0	310668	-
ChvKITESOAP_0125301	372	-	-	-	-	1228.52	503.19	701.26	0	0	0	84896.7	0	0	0	84896.7	46.82	7.32	8.07	43.073	26.48	34.55	69.18	7.09498	-
Chv1VELVK85_0001434	538	hypothetical protein [Locusta migratoria]	CAJ01471	8e-29	103	2068.02	483.36	673.61	9	2.05	1.97	266.005	0	0	0	142909	176.29	18.2	20.08	19.2637	0	0	0	142909	-
Chv1VELVK75_0002750	313	-	-	-	-	858.77	479.27	667.92	0	0	0	59345.5	2.95	0.76	1.66	174.002	99.31	18.97	20.93	14.199	0	0	0	59345.5	-
Chv0TRINITY_0008364	630	-	-	-	-	2445	461.55	643.22	0	0	0	168960	21	1.77	3.88	69.7671	146	12.69	14	27.4996	23	9.84	19.71	16.2566	-
Chv1SOAPK35_0008793	885	-	-	-	-	3718.46	457.85	638.06	0	0	0	256962	0	0	0	256962	0.5	0.03	0.03	11659.9	20.79	5.35	10.71	27.3516	-
Chv1VELVK75_0005611	720	-	-	-	-	2688	427.06	595.16	0	0	0	185753	2	0.14	0.31	802.213	140	10.54	11.63	31.5282	10	3.47	6.94	41.1011	-
Chv1VELVK21_0015861	847	glutathione s-transferase d1 [Cryptocercus punctulatus]	AFK49803	3.14e-72	216	3257.36	422.99	589.49	0	0	0	225098	4	0.23	0.51	487.119	72.31	4.58	5.05	73.9598	7	1.91	3.83	71.146	GO:0003674 molecular_function F
Chv0TRINITY_0003528	391	-	-	-	-	1113.95	420.14	585.51	0	0	0	76979.4	13.63	2.34	5.11	48.9629	140.01	20.66	22.79	13.0649	3.7	4.19	8.4	46.018	-
Chv1VELVK21_0011675	2005	Glucosylceramidase [Zootermopsis nevadensis]	KDR10552	5.91e-132	491	8475.98	412.93	575.46	3	0.14	0.14	3258.6	3	0.06	0.14	1688.82	189.77	4.9	5.41	73.3462	19.9	1.86	3.72	65.1339	GO:0005975 carbohydrate metabolic process P; GO:0006629 lipid metabolic process P; GO:0016798 hydrolase activity, acting on glycosyl bonds F
Chv1VELVK55_0003119	1058	-	-	-	-	3992	397.7	554.24	0	0	0	275864	38	1.68	3.68	62.9618	274	13.72	15.14	23.9262	9	1.82	3.65	67.8205	-
Chv1SOAPK35_0137288	410	-	-	-	-	1133.67	396.18	552.13	2	0.68	0.66	651.954	86	13.62	29.81	7.90165	76.01	10.63	11.72	24.4881	1.91	1.92	3.84	90.6722	-
Chv1TRINITY_0063404	538	-	-	-	-	1640.1	383.34	534.23	69.98	15.91	15.36	27.1757	0	0	0	113338	455.26	47.01	51.86	5.91645	0	0	0	113338	-
Chv1VELVK55_0000204	336	-	-	-	-	728.98	356.56	496.91	1	0.48	0.46	831.534	1	0.22	0.49	433.252	34.93	6.14	6.77	34.2531	0	0	0	50376.4	-
Chv1VELVK25_0005277	3649	hypothetical protein L798_10415 [Zootermopsis nevadensis]	KDR14381	5.75e-74	409	13718.5	354.16	493.56	1	0.02	0.02	15648.1	2	0.02	0.05	4094.16	338.85	4.76	5.25	66.4871	10	0.48	0.97	209.763	GO:0003674 molecular_function F
Chv0TRINITY_0014572	313	PREDICTED: WAP four-disulfide core domain protein 8 [Chrysemys picta bellii]	XP_008170420	2.05e-12	45	632.68	353.09	492.07	1	0.55	0.53	721.689	53.23	13.68	29.95	7.12418	39	7.45	8.22	26.6277	10	24.53	49.12	9.67422	-
Chv1SOAPK75_0037268	584	-	-	-	-	1663.66	347.47	484.24	0	0	0	114967	0	0	0	114967	129	12.18	13.43	21.1772	62	30.15	60.36	4.10373	-
Chv1VELVK29_0004813	1731	GNBP2 [Locusta migratoria]	AFD54026	5.61e-174	360	5871	335.65	467.76	30	1.66	1.6	226.847	3	0.08	0.17	1169.78	373.09	11.21	12.37	25.8429	7	0.77	1.55	128.232	GO:0005975 carbohydrate metabolic process P; GO:0016798 hydrolase activity, acting on glycosyl bonds F
Chv1TRINITY_0066612	2715	PREDICTED: uncharacterized protein LOC105283625 [Cerapachys biroi]	XP_011344840	4.21e-21	52	9426.39	332.03	462.72	2.44	0.08	0.08	4450.04	25.27	0.39	0.86	223.542	193.62	3.67	4.05	79.9487	90.75	6.04	12.09	15.8857	-
Chv1VELVK55_0000537	8317	PREDICTED: glucose dehydroge-se [acceptor]	XP_003705709	6.8e-153	561	29526.4	326.49	455	3.58	0.04	0.04	9520.95	213.11	1.04	2.27	83.0532	1613.59	9.87	10.88	30.0524	42.24	0.86	1.72	106.901	GO:0008150 biological_process P; GO:0016491 oxidoreductase activity F; GO:0043167 ion binding F
Chv1VELVK65_0002989	928	Dehydroge-se/reductase SDR family member 11 [Zootermopsis nevadensis]	KDR14275	5.91e-80	255	2706.73	314.81	438.73	1085.24	122.31	118.08	2.89267	287.31	14.86	32.52	5.64743	1063.8	61.15	67.45	4.17875	196	47.23	94.56	2.11205	GO:0008150 biological_process P; GO:0016491 oxidoreductase activity F
Chv1VELVK85_0006660	422	Dehydroge-se/reductase SDR family member 11 [Zootermopsis nevadensis]	KDR14277	2.36e-48	138	940.12	313.98	437.57	87.13	28.38	27.4	12.5119	21.04	3.18	6.96	26.7752	211.66	28.64	31.6	7.2941	2.12	1.98	3.96	67.7515	GO:0008150 biological_process P; GO:0016491 oxidoreductase activity F
Chv1VELVK55_0000820	2467	PREDICTED: uncharacterized protein LOC103509231 [Diaphori- citri]	XP_008472051	2.22e-142	390	7956.58	310.28	432.41	1382.03	52.1	50.3	6.67711	1307.25	22.53	49.3	3.64866	2972.94	62.15	68.56	4.39548	262.28	19.41	38.85	4.63956	-
Chv1VELVK65_0001871	1147	bifunctio-l geranyl diphosphate/farnesyl diphosphate synthase [Dendroctonus ponderosae]	AFI45068	1.51e-69	343	3156.54	286.35	399.06	20.99	1.84	1.78	174.276	0	0	0	218131	0	0	0	218131	0	0	0	218131	GO:0006629 lipid metabolic process P; GO:0009058 biosynthetic process P
Chv1VELVK55_0006404	520	-	-	-	-	1135.76	278.43	388.03	28.77	6.86	6.62	45.7597	70.03	7.72	16.88	9.72125	126.46	13.56	14.96	14.7478	0	0	0	78486.6	-
Chv1TRINITY_0035626	666	hypothetical protein L798_15724 [Zootermopsis nevadensis]	KDR10225	1.61e-22	171	1572.3	276.03	384.68	0	0	0	108653	26.91	2.11	4.62	35.015	47.41	3.88	4.28	54.4404	101.66	39.78	79.65	2.36536	-
Chv1VELVK85_0000818	535	hypothetical protein L798_09889 [Zootermopsis nevadensis]	KDR15961	2.72e-58	175	1132.58	266.79	371.8	9.06	2.07	2	144.719	5.73	0.61	1.33	118.313	15.94	1.66	1.83	116.522	0	0	0	78266.8	GO:0008150 biological_process P; GO:0016491 oxidoreductase activity F; GO:0043167 ion binding F; GO:0043226 organelle C; GO:0005575 cellular_component C; GO:0005622 intracellular C; GO:0003674 molecular_function F
Chv1VELVK45_0002131	911	Dehydroge-se/reductase SDR family member 11 [Zootermopsis nevadensis]	KDR14277	1.51e-58	39	2197.3	261.29	364.13	72.13	8.31	8.02	35.3232	10.85	0.57	1.26	121.306	397.61	23.31	25.71	9.07566	2.06	0.51	1.02	162.958	-
Chv1VELVK85_0003151	779	Androgen-induced protein 1 [Zootermopsis nevadensis]	KDR12478	7.17e-32	203	1809.69	260.48	363	16	2.23	2.16	131.044	112.3	7.2	15.77	9.65967	172.22	11.92	13.15	17.2557	14.92	4.6	9.21	18.5478	GO:0005575 cellular_component C
Chv1VELVK25_0005082	571	SCP-like extracellular domain containing protein 1 [Coptotermes formosanus]	AGM32429	4.06e-15	103	1184.01	254.96	355.31	0	0	0	81820.8	1	0.1	0.21	703.683	47.58	4.6	5.08	40.8497	0	0	0	81820.8	-
Chv1VELVK35_0000079	7106	hypothetical protein [Bartonella henselae]	WP_041583397	8.15e-06	130	19076	247.66	345.15	1	0.01	0.01	21759.2	0	0	0	1.31823e+06	537.66	3.85	4.25	58.268	12	0.29	0.58	243.077	-
Chv1VELVK85_0001549	405	Dehydroge-se/reductase SDR family member 11 [Zootermopsis nevadensis]	KDR16000	2.07e-45	134	694.24	247.4	344.78	33.02	11.48	11.09	24.3728	5.81	0.94	2.05	71.5257	50.27	7.13	7.86	22.6712	10.83	11.2	22.42	9.80211	GO:0016491 oxidoreductase activity F
Chv1VELVK45_0000102	667	-	-	-	-	1403.32	245.89	342.67	1	0.17	0.16	1600.73	0	0	0	96976	1.86	0.15	0.17	1223.5	0	0	0	96976	-
Chv1VELVK85_0002699	580	PREDICTED: prostaglandin reductase 1-like [-sonia vitripennis]	XP_001603755	3.76e-60	154	1162.66	245.1	341.58	114.34	23.42	22.61	11.7918	0	0	0	80345.5	93.71	8.91	9.83	20.3719	8.66	4.26	8.53	20.528	GO:0008150 biological_process P; GO:0016491 oxidoreductase activity F
ChvKITESOAP_0008566	864	Glutathione S-transferase 1-1 [Zootermopsis nevadensis]	KDR11943	6.9e-82	213	1918.26	243.16	338.86	0	0	0	132560	0	0	0	132560	71.21	4.41	4.87	44.2277	6.97	1.85	3.71	42.0783	GO:0003674 molecular_function F
Chv1VELVK35_0006567	878	-	-	-	-	1929.95	239.92	334.36	15	1.81	1.74	149.059	8.18	0.45	0.99	141.287	81.99	5	5.51	38.6484	27.4	7.12	14.26	10.7716	-
Chv1SOAPK55_0003844	428	-	-	-	-	726.36	237.33	330.74	0	0	0	50195.4	0	0	0	50195.4	0	0	0	50195.4	2.75	2.48	4.97	40.3642	-
Chv1VELVK75_0001640	1224	odorant binding protein 3 [Sogatella furcifera]	AGZ04903	1.28e-09	100	2731.27	229.98	320.5	0	0	0	188743	11.4	0.43	0.93	143.516	0	0	0	188743	22.78	3.83	7.66	18.3353	-
Chv1VELVK75_0001641	1222	odorant binding protein 3 [Sogatella furcifera]	AGZ04903	1.35e-09	100	2684.95	226.5	315.65	0	0	0	185542	0	0	0	185542	49.07	2.11	2.33	89.8217	85.98	14.48	28.98	4.77582	-
Chv1VELVK21_0020396	1057	Nucleoside diphosphate ki-se-like protein 5 [Zootermopsis nevadensis]	KDR20614	3.04e-70	203	2246	224	312.17	0	0	0	155209	6	0.27	0.58	224.079	55	2.76	3.04	67.0396	5	1.01	2.03	68.6702	-
Chv1TRINITY_0079721	1434	-	-	-	-	3069.36	216.12	301.19	0	0	0	212106	11.56	0.36	0.79	159.05	108.72	3.97	4.38	46.3569	13	1.8	3.6	36.1036	-
Chv1VELVK29_0005917	932	hypothetical protein YQE_08747, partial [Dendroctonus ponderosae]	ENN74627	1.91e-28	144	1856.3	214.8	299.34	0	0	0	128279	0	0	0	128279	37.19	2.13	2.35	81.9251	0	0	0	128279	-
Chv1SOAPK65_0034506	156	-	-	-	-	43	194.2	270.64	0	0	0	2972.47	0	0	0	2972.47	14	6.58	7.25	5.03755	0	0	0	2972.47	-
Chv1VELVK85_0001403	1283	PREDICTED: uncharacterized protein LOC103577375 [Microplitis demolitor]	XP_008556204	2.37e-08	218	2430.42	193.97	270.32	91.6	7.08	6.83	30.7676	0	0	0	167953	0	0	0	167953	0	0	0	167953	-
Chv1VELVK21_0013941	2412	UDP-glucuronosyltransferase, partial [Zootermopsis nevadensis]	KDR20346	1.75e-171	479	4847.45	193.63	269.85	473.99	18.3	17.67	11.8608	201.33	3.55	7.78	14.433	914.5	19.56	21.58	8.7054	117	8.88	17.77	6.33634	-
Chv1VELVK85_0000815	314	hypothetical protein L798_09889 [Zootermopsis nevadensis]	KDR15961	9.21e-31	102	345.93	191.89	267.42	0.84	0.46	0.44	468.295	1.28	0.33	0.72	160.928	18.05	3.43	3.79	31.436	0	0	0	23906.2	GO:0008150 biological_process P; GO:0016491 oxidoreductase activity F; GO:0043167 ion binding F; GO:0005783 endoplasmic reticulum C; GO:0043226 organelle C; GO:0003674 molecular_function F
Chv0TRINITY_0006686	663	hypothetical protein L798_15724 [Zootermopsis nevadensis]	KDR10225	1.68e-22	171	1062.05	187.55	261.37	0	0	0	73392.9	0	0	0	73392.9	71.21	5.86	6.46	24.4869	0	0	0	73392.9	-
Chv1VELVK65_0002292	1086	-	-	-	-	1936	187.09	260.73	34	3.18	3.07	66.0085	2	0.09	0.19	577.786	33	1.61	1.77	96.2833	5	0.98	1.96	59.1922	-
Chv1VELVK35_0005739	532	-	-	-	-	786	186.61	260.06	0	0	0	54316.8	0	0	0	54316.8	52.07	5.44	6.01	24.7807	36	20.69	41.42	3.33902	-
Chv1SOAPK65_0010825	618	-	-	-	-	938.94	181.81	253.37	0	0	0	64885.5	0	0	0	64885.5	0	0	0	64885.5	0	0	0	64885.5	-
Chv0TRINITY_0039313	190	-	-	-	-	91	180.36	251.35	0	0	0	6289.47	0	0	0	6289.47	13	4.64	5.12	11.4774	0	0	0	6289.47	-
Chv1SOAPK45_0111727	640	Rec-me: Full=Lazarillo protein; Flags: Precursor [Schistocerca america-]	P49291	3.15e-06	195	960.59	177.64	247.56	0	0	0	66381.6	0	0	0	66381.6	0.63	0.05	0.06	2413.19	0	0	0	66381.6	-
Chv1VELVK75_0002314	2128	catalase [Reticulitermes flavipes]	AFV36369	0	496	3880.69	177.29	247.07	916.56	40.49	39.09	4.9105	506.63	10.23	22.4	4.59177	1023.08	24.87	27.44	6.2296	70.57	6.16	12.34	8.40998	GO:0008150 biological_process P; GO:0009056 catabolic process P; GO:0016491 oxidoreductase activity F; GO:0043167 ion binding F; GO:0006950 response to stress P; GO:0003674 molecular_function F
Chv1VELVK21_0012472	2704	PREDICTED: glucose dehydroge-se [FAD, quinone]	XP_001602542	8.64e-158	575	4999.46	176.86	246.47	0	0	0	345484	25.46	0.4	0.87	117.675	153.23	2.92	3.22	53.5775	5.18	0.35	0.69	147.546	-
Chv1VELVK25_0007660	1883	PREDICTED: uncharacterized protein LOC100158766 [Acyrthosiphon pisum]	XP_001950452	6.15e-60	242	3383.87	176.47	245.93	286.81	14.47	13.97	13.683	112.78	2.6	5.69	17.9853	575.71	15.87	17.5	9.65301	101.03	10.14	20.3	5.1224	-
Chv1VELVK21_0013135	3682	zinc finger protein [Trichinella spiralis]	XP_003369171	1.68e-11	60	6842	174.99	243.86	32	0.79	0.76	247.851	57	0.64	1.41	71.9467	517	7.19	7.94	21.7341	11	0.53	1.05	95.1091	-
Chv1VELVK75_0000872	1438	cytochrome P450 enzyme, CYP4C39 enzyme - green crab, common shore crab &gt;gi|37538493|gb|AAQ93010.1| cytochrome P450 CYP4C39 [Carcinus mae-s]	JC8026	7.08e-82	446	2491.34	174.87	243.71	0	0	0	172163	0	0	0	172163	0	0	0	172163	0.02	0	0.01	17153.1	GO:0008150 biological_process P; GO:0016491 oxidoreductase activity F; GO:0043167 ion binding F; GO:0003674 molecular_function F
Chv1VELVK75_0000873	1438	Cytochrome P450 4C1 [Zootermopsis nevadensis]	KDR21746	8.72e-84	441	2486.3	174.52	243.21	3.43	0.23	0.22	836.616	0	0	0	171814	34.13	1.24	1.37	119.56	6.31	0.87	1.74	60.241	GO:0008150 biological_process P; GO:0016491 oxidoreductase activity F; GO:0043167 ion binding F; GO:0003674 molecular_function F
Chv1SOAPK85_0009391	394	-	-	-	-	465	173.21	241.39	0	0	0	32134.4	1	0.17	0.37	276.365	33	4.83	5.33	23.1265	1	1.11	2.22	70.9618	-
Chv1SOAPK45_0104182	419	-	-	-	-	494.76	167.09	232.86	0	0	0	34190.9	0	0	0	34190.9	0	0	0	34190.9	33.81	32.13	64.33	2.23796	-
Chv1VELVK65_0007160	1402	Farnesyl pyrophosphate synthetase [Zootermopsis nevadensis]	KDR23124	2.8e-52	337	2310	166.81	232.47	0	0	0	159631	1	0.03	0.07	1372.88	24	0.9	0.99	157.922	8	1.14	2.28	44.1492	GO:0006629 lipid metabolic process P; GO:0009058 biosynthetic process P
Chv1SOAPK85_0003544	2018	-	-	-	-	3426.48	165.77	231.01	1	0.05	0.05	3908.46	23	0.49	1.08	89.2743	159.89	4.1	4.53	35.1911	8	0.74	1.49	65.4874	-
Chv1VELVK45_0003082	468	hypothetical protein [Glossi- morsitans]	CAJ01495	3.65e-30	116	570.14	162.74	226.8	0	0	0	39400	28.92	3.72	8.14	11.8149	49.72	5.99	6.61	18.8245	0	0	0	39400	-
Chv1VELVK85_0001052	1128	putative alcohol dehydroge-se [Gryllotalpa orientalis]	AAR84629	9.03e-76	219	1754.17	162.23	226.08	5.73	0.51	0.5	354.026	0	0	0	121221	118.28	5.54	6.11	24.3526	0	0	0	121221	GO:0008150 biological_process P; GO:0016491 oxidoreductase activity F
Chv1VELVK21_0014854	1837	hypothetical protein L798_06455 [Zootermopsis nevadensis]	KDR18775	7.67e-114	481	2979.1	159.6	222.42	48.34	2.5	2.42	71.452	43.39	1.03	2.25	41.1508	140.94	3.98	4.4	34.7095	1.69	0.17	0.35	269.247	-
Chv1VELVK85_0000242	1916	Rec-me: Full=Cytochrome P450 6k1; Alt-me: Full=CYPVIK1 [Blattella germanica]	Q964R0	0	489	3050.21	156.1	217.54	0	0	0	210783	11.31	0.26	0.56	161.549	229.54	6.21	6.86	21.8222	0	0	0	210783	GO:0008150 biological_process P; GO:0016491 oxidoreductase activity F; GO:0043167 ion binding F; GO:0043226 organelle C; GO:0005575 cellular_component C; GO:0005622 intracellular C; GO:0003674 molecular_function F
ChvKITESOAP_0062960	245	-	-	-	-	162	153.28	213.62	0	0	0	11195.9	0	0	0	11195.9	9	2.31	2.55	29.4873	1	17.83	35.69	24.7236	-
Chv1SOAPK75_0019948	198	-	-	-	-	87.29	150.52	209.77	0	0	0	6033.09	0	0	0	6033.09	27.39	9.26	10.21	5.23042	0	0	0	6033.09	-
Chv1VELVK85_0000635	2552	putative multidrug resistance-associated protein [Zootermopsis nevadensis]	KDR20353	2.66e-06	259	3997.41	150.36	209.55	6.14	0.22	0.22	753.027	0	0	0	276238	48.69	0.98	1.08	134.771	0	0	0	276238	GO:0016887 ATPase activity F; GO:0055085 transmembrane transport P; GO:0022857 transmembrane transporter activity F; GO:0043167 ion binding F; GO:0005575 cellular_component C
Chv1VELVK85_0000179	2433	PREDICTED: very long-chain-fatty-acid--CoA ligase bubblegum isoform X2 [Tribolium castaneum]	XP_967873	0	659	3773.03	149.33	208.1	0	0	0	260733	0	0	0	260733	0	0	0	260733	0	0	0	260733	GO:0008150 biological_process P; GO:0003674 molecular_function F
Chv1VELVK65_0005781	879	PREDICTED: glucose dehydroge-se [acceptor]	XP_003491159	8.77e-56	319	1193.98	148.23	206.57	0	0	0	82509.8	0	0	0	82509.8	12.04	0.73	0.81	162.551	0	0	0	82509.8	GO:0008150 biological_process P; GO:0016491 oxidoreductase activity F; GO:0043167 ion binding F
Chv1VELVK85_0002779	322	PREDICTED: WAP four-disulfide core domain protein 8 [Chrysemys picta bellii]	XP_008170420	1.42e-12	45	279.64	147.91	206.14	0	0	0	19325.2	0	0	0	19325.2	0	0	0	19325.2	0	0	0	19325.2	-
Chv1VELVK65_0000415	2684	PREDICTED: very long-chain-fatty-acid--CoA ligase bubblegum isoform X2 [Tribolium castaneum]	XP_967873	0	659	4018.26	143.27	199.66	0	0	0	277679	0	0	0	277679	201.81	3.87	4.27	32.6975	11.27	0.76	1.52	54.5191	-
Chv1VELVK25_0010893	2995	Catalase [Zootermopsis nevadensis]	KDR07975	0	530	4389.66	139.39	194.26	0	0	0	303344	25.14	0.35	0.77	104.637	288.24	4.95	5.46	25.0099	6	0.36	0.72	111.851	GO:0008150 biological_process P; GO:0016491 oxidoreductase activity F; GO:0006950 response to stress P; GO:0003674 molecular_function F
Chv1VELVK75_0031219	172	-	-	-	-	47	135.97	189.49	0	0	0	3248.89	0	0	0	3248.89	2	0.82	0.9	38.154	0	0	0	3248.89	-
Chv0TRINITY_0013895	240	-	-	-	-	136	135.43	188.73	0	0	0	9399.15	2	0.95	2.07	40.5923	27	7.12	7.86	8.26625	0	0	0	9399.15	-
Chv1VELVK65_0000112	1843	Cytochrome P450 4C1 [Zootermopsis nevadensis]	KDR21746	2.05e-80	448	2519.28	134.49	187.43	0	0	0	174093	0	0	0	174093	0	0	0	174093	0	0	0	174093	GO:0008150 biological_process P; GO:0016491 oxidoreductase activity F; GO:0043167 ion binding F; GO:0003674 molecular_function F
Chv1VELVK65_0000189	889	-	-	-	-	1077.09	131.9	183.82	0	0	0	74432.2	9.32	0.51	1.11	69.2159	0	0	0	74432.2	0	0	0	74432.2	-
Chv1SOAPK29_0123824	279	-	-	-	-	186.03	130.91	182.43	0	0	0	12856.4	0	0	0	12856.4	10	2.19	2.42	30.4828	0	0	0	12856.4	-
Chv1VELVK25_0005233	3686	PREDICTED: jerky protein homolog-like [Acyrthosiphon pisum]	XP_001944491	1.02e-154	538	5080.21	129.78	180.86	249.75	6.17	5.95	23.5903	573.01	6.46	14.14	5.31474	1428.06	19.85	21.9	5.84249	65.46	3.13	6.26	11.8689	-
Chv0TRINITY_0031190	273	-	-	-	-	172	126.83	176.75	0	0	0	11886.9	2	0.69	1.51	51.3361	21	4.73	5.21	13.4377	0	0	0	11886.9	-
Chv1SOAPK29_0141332	504	odorant-binding protein 1 precursor [Zootermopsis nevadensis]	AAN15921	1.38e-35	144	494.76	126.8	176.71	3.7	0.92	0.89	154.392	2	0.23	0.5	147.661	0	0	0	34190.9	0	0	0	34190.9	-
Chv1VELVK55_0000994	1030	Dehydroge-se/reductase SDR family member 11 [Zootermopsis nevadensis]	KDR14275	1.81e-77	337	1222.67	125.69	175.16	71.89	7.16	6.91	19.721	21.18	0.97	2.12	34.5922	0	0	0	84492.4	0	0	0	84492.4	GO:0008150 biological_process P; GO:0016491 oxidoreductase activity F
Chv1SOAPK85_0011722	1197	hypothetical protein KGM_05799 [Da-us plexippus]	EHJ64573	1.1e-18	137	1428.86	123.42	172	0	0	0	98741	19	0.73	1.59	45.062	141.34	6.22	6.86	16.6006	12.35	2.13	4.27	17.6916	-
Chv1TRINITY_0069626	1505	poor imd knock in [Locusta migratoria]	AJF38200	2.4e-08	91	1849.07	123.37	171.92	485.27	31.32	30.24	4.41919	112.93	3.34	7.3	9.81481	925.17	32.11	35.43	3.28241	41	5.35	10.71	6.89712	-
Chv1VELVK45_0003444	1939	Rec-me: Full=Cytochrome P450 4C1; Alt-me: Full=CYPIVC1 [Blaberus discoidalis]	P29981	7.15e-149	502	2383.54	120.41	167.8	0	0	0	164713	5.74	0.13	0.28	248.557	191.05	5.11	5.64	20.4877	1.43	0.14	0.28	254.528	GO:0016491 oxidoreductase activity F; GO:0043226 organelle C; GO:0005575 cellular_component C; GO:0003674 molecular_function F; GO:0005622 intracellular C
Chv0TRINITY_0009083	1200	PREDICTED: apolipoprotein D-like [Ceratitis capitata]	XP_004536797	1.71e-58	186	1390	119.72	166.84	5	0.42	0.4	321.35	8	0.31	0.67	104.046	212	9.31	10.27	10.7672	9	1.55	3.1	23.615	GO:0003674 molecular_function F
Chv1VELVK55_0000160	478	takeout/JHBP like protein [Papilio xuthus]	BAM18281	2.75e-15	115	427.77	118.36	164.95	67.27	18.12	17.5	7.3736	11.77	1.47	3.21	21.7719	42.15	4.96	5.47	16.6591	1.11	0.78	1.57	58.8241	-
Chv1VELVK75_0007508	866	PREDICTED: apolipoprotein D-like isoform X2 [Bombyx mori]	XP_004932390	7.8e-37	153	933.45	117.99	164.43	59.23	7.26	7.01	18.2733	44.73	2.52	5.51	12.5078	169.73	10.5	11.58	9.03124	17.5	4.64	9.29	8.15686	GO:0003674 molecular_function F
Chv1VELVK29_0009952	1199	deviate [Reticulitermes flavipes]	ADM18966	3.15e-22	209	1366.63	117.82	164.19	0	0	0	94440.6	24.39	0.93	2.04	33.5782	0	0	0	94440.6	14.6	2.52	5.04	14.3138	-
Chv1SOAPK25_0001305	425	Dehydroge-se/reductase SDR family member 11 [Zootermopsis nevadensis]	KDR14277	1.84e-20	55	346.88	114.58	159.68	9.39	3.02	2.92	42.7701	3.53	0.53	1.15	58.7658	5.42	0.73	0.8	104.657	0	0	0	23971.8	-
Chv1SOAPK65_0065489	427	chemosensory protein [Da-us plexippus]	EHJ70186	4.23e-24	86	346.41	113.59	158.3	0	0	0	23939.3	0	0	0	23939.3	0	0	0	23939.3	17.06	15.49	31.01	3.10521	-
Chv1VELVK75_0000385	1337	Pc16g07180 [Penicillium rubens Wisconsin 54-1255]	XP_002561049	4.35e-07	140	1479.96	112.73	157.11	509.48	37.56	36.26	3.36897	51.46	1.74	3.8	17.2377	409.21	16.06	17.71	5.93953	129.89	19.56	39.17	1.74257	-
Chv1VELVK65_0002589	2659	hypothetical protein KGM_15604 [Da-us plexippus]	EHJ79163	2.25e-75	361	3014.84	108.56	151.3	0	0	0	208339	0	0	0	208339	257.64	4.99	5.5	19.2168	4.77	0.32	0.65	96.6195	GO:0008150 biological_process P; GO:0016491 oxidoreductase activity F; GO:0043167 ion binding F
Chv1VELVK55_0004038	1047	PREDICTED: uncharacterized protein LOC105216979 [Bactrocera cucurbitae]	XP_011190069	6.77e-06	120	1068.19	107.72	150.13	1	0.1	0.09	1218.46	6.61	0.3	0.65	96.75	69.16	3.5	3.86	25.3583	15.71	3.22	6.45	10.3976	-
Chv1VELVK75_0003652	565	PREDICTED: antileukoprotei-se-like isoform X1 [Apis mellifera]	XP_006570012	9.61e-14	106	492.76	107.65	150.02	12	2.55	2.46	47.5603	1.98	0.19	0.43	148.543	97.09	9.5	10.48	8.33367	0	0	0	34052.7	-
Chv1SOAPK75_0035066	436	-	-	-	-	338.21	107.4	149.67	2.3	0.71	0.69	169.318	0	0	0	23372.7	9.77	1.27	1.41	56.7185	0	0	0	23372.7	-
Chv1VELVK85_0000870	934	-	-	-	-	927.16	107.01	149.13	0	0	0	64071.5	3	0.15	0.34	184.737	50.95	2.91	3.21	29.8733	0	0	0	64071.5	-
Chv1VELVK85_0001144	388	-	-	-	-	279	106.56	148.5	0	0	0	19281	3	0.52	1.14	55.5929	38	5.66	6.24	12.0515	2	2.32	4.64	21.3125	-
Chv1VELVK85_0002413	1310	putative oxidoreductase yajO [Zootermopsis nevadensis]	KDR24485	5.58e-131	342	1366.72	106.54	148.47	197	14.86	14.35	8.04573	20.03	0.69	1.51	40.8868	193.18	7.74	8.54	11.6182	27.46	4.24	8.49	7.61144	-
Chv1SOAPK21_0131437	633	c-3 lysozyme [Periplaneta america-]	AFI81524	3.54e-44	119	555	104.12	145.1	49	8.93	8.62	13.1324	6	0.5	1.1	55.3724	57.01	4.93	5.44	15.9824	20	8.49	17.01	4.2437	-
Chv1VELVK55_0000139	756	PREDICTED: cytochrome P450 4g1-like [Ceratitis capitata]	XP_004521060	1.09e-57	233	696.7	104.1	145.07	0	0	0	48145.8	0	0	0	48145.8	75.93	5.43	5.98	15.0652	2.63	0.85	1.7	40.4811	-
Chv1VELVK25_0007983	3574	-DPH--cytochrome P450, putative [Pediculus humanus corporis]	XP_002423980	0	672	3840.09	101.31	141.19	602.86	15.37	14.84	7.38752	1255.7	14.63	32	1.83325	1268.12	18.19	20.06	4.97329	80	3.95	7.91	7.34107	GO:0008150 biological_process P; GO:0016491 oxidoreductase activity F; GO:0043167 ion binding F; GO:0005783 endoplasmic reticulum C
Chv1VELVK85_0000592	1165	deviate [Reticulitermes flavipes]	ADM18966	1.38e-61	225	1132.41	100.9	140.62	72.91	6.29	6.07	18.0097	0	0	0	78255.1	160.78	7.28	8.03	11.566	24.93	4.46	8.93	6.94651	-
Chv1SOAPK75_0002414	408	-	-	-	-	281.47	99.13	138.15	0	0	0	19451.7	0	0	0	19451.7	0	0	0	19451.7	0	0	0	19451.7	-
Chv1VELVK21_0018009	1053	putative alcohol dehydroge-se [Gryllotalpa orientalis]	AAR84629	2.16e-78	228	974.1	97.58	135.99	66.03	6.41	6.19	17.1058	41.19	1.83	4.01	14.1741	81.38	4.1	4.52	19.6533	2.7	0.55	1.1	55.1326	GO:0008150 biological_process P; GO:0016491 oxidoreductase activity F
Chv1VELVK29_0009379	1146	putative alcohol dehydroge-se [Gryllotalpa orientalis]	AAR84629	2.69e-89	252	1054.25	95.73	133.41	10.53	0.93	0.89	115.935	0	0	0	72853.9	0	0	0	72853.9	4.06	0.74	1.49	39.6922	GO:0008150 biological_process P; GO:0016491 oxidoreductase activity F
Chv1VELVK25_0015756	353	-	-	-	-	212.26	95.11	132.55	2.53	1.11	1.07	96.6696	53.4	10.93	23.92	2.38261	16.75	2.78	3.07	20.7843	0	0	0	14669	-
Chv1VELVK35_0006218	874	-	-	-	-	757.17	94.65	131.9	0	0	0	52324.5	0	0	0	52324.5	25.63	1.57	1.73	48.4752	0	0	0	52324.5	-
Chv1VELVK21_0016368	1838	farnesyl diphosphate synthase [Anthonomus grandis]	AAX78434	2.24e-69	390	1753.08	93.86	130.81	0	0	0	121146	0	0	0	121146	59.24	1.67	1.85	48.5831	0	0	0	121146	GO:0006629 lipid metabolic process P; GO:0009058 biosynthetic process P
Chv1VELVK29_0006589	2942	Cytochrome P450 2J2 [Zootermopsis nevadensis]	KDR22559	0	471	2888.19	93.46	130.24	160.61	5.02	4.85	20.8542	123.29	1.76	3.86	14.0423	475.18	8.3	9.16	9.98199	68	4.14	8.3	6.49566	GO:0008150 biological_process P; GO:0016491 oxidoreductase activity F; GO:0043167 ion binding F; GO:0003674 molecular_function F
Chv0TRINITY_0026264	355	-	-	-	-	204.53	90.75	126.46	3.4	1.48	1.43	69.4312	5.57	1.13	2.47	21.9798	27.86	4.59	5.07	12.0477	0	0	0	14134.8	-
Chv1VELVK29_0017008	2728	PREDICTED: glucose dehydroge-se [acceptor]	XP_003705712	0	624	2577.2	90.32	125.87	756.42	25.62	24.74	3.9515	25.63	0.4	0.87	60.2591	265.99	5.02	5.54	15.9117	72.7	4.81	9.64	5.42152	GO:0008150 biological_process P; GO:0016491 oxidoreductase activity F; GO:0043167 ion binding F
Chv1VELVK85_0001443	1585	hypothetical protein L798_11578 [Zootermopsis nevadensis]	KDR14784	5.05e-69	409	1422.77	89.63	124.9	306.55	18.68	18.04	5.38268	32.1	0.9	1.96	26.5635	534.07	17.57	19.39	4.37513	37.33	4.58	9.17	5.82872	-
Chv1VELVK55_0002183	997	hypothetical protein KGM_15604 [Da-us plexippus]	EHJ79163	2.58e-78	356	836.25	89.32	124.48	0	0	0	57789.2	0	0	0	57789.2	0	0	0	57789.2	0	0	0	57789.2	GO:0008150 biological_process P; GO:0016491 oxidoreductase activity F; GO:0043167 ion binding F
Chv0TRINITY_0014539	436	PREDICTED: LOW QUALITY PROTEIN: zinc finger MYM-type protein 1-like, partial [Larimichthys crocea]	XP_010750523	2.03e-46	124	281.1	89.26	124.4	46	14.24	13.75	7.08519	44.83	6.44	14.08	3.75836	44.6	5.82	6.42	10.3463	11	9.52	19.05	3.9077	-
ChvKITESOAP_0129864	414	-	-	-	-	254.72	87.66	122.17	0	0	0	17603.2	0	0	0	17603.2	33.07	4.57	5.04	12.6419	4.6	4.5	9.01	8.46524	-
Chv1SOAPK25_0136072	573	odorant-binding protein 1 precursor [Zootermopsis nevadensis]	AAN15921	2.88e-35	144	408.04	87.45	121.87	6.3	1.31	1.27	74.9215	0	0	0	28198.2	8.91	0.86	0.95	75.0158	0	0	0	28198.2	GO:0003674 molecular_function F
Chv1VELVK75_0003149	816	Glucose dehydroge-se [acceptor]	KDR08567	1.84e-74	232	643.04	87.4	121.8	0	0	0	44437.6	0	0	0	44437.6	0	0	0	44437.6	0	0	0	44437.6	GO:0008150 biological_process P; GO:0016491 oxidoreductase activity F; GO:0043167 ion binding F
Chv1TRINITY_0019551	550	-	-	-	-	384.23	87.1	121.38	0	0	0	26552.8	2.76	0.28	0.61	83.1962	15.92	1.6	1.77	39.5809	0	0	0	26552.8	-
Chv1VELVK45_0001219	3460	PREDICTED: glucose dehydroge-se [FAD, quinone]	XP_011339402	4.26e-151	561	3180.6	86.8	120.97	0	0	0	219793	0	0	0	219793	0	0	0	219793	0	0	0	219793	-
Chv1VELVK21_0015335	3570	Endoplasmic reticulum aminopeptidase 2 [Zootermopsis nevadensis]	KDR09258	0	926	3227	85.24	118.78	279	7.12	6.88	13.4139	234	2.73	5.97	8.26679	987.01	14.17	15.63	5.36955	421	20.81	41.67	1.17229	-
Chv0TRINITY_0010183	714	hypothetical protein L798_01255 [Zootermopsis nevadensis]	KDR09140	1.24e-07	74	524	84.14	117.26	10	1.56	1.5	60.6735	2	0.14	0.31	156.387	94	7.14	7.88	9.15324	45	15.8	31.64	1.78085	-
Chv1VELVK85_0006782	431	-	-	-	-	256	82.75	115.32	45	14.18	13.69	6.59591	14	2.05	4.48	10.9556	151.33	20	22.06	2.77805	0	0	0	17691.6	-
Chv1VELVK65_0001421	4267	hypothetical protein L798_12358 [Zootermopsis nevadensis]	KDR13849	4.71e-103	278	3770	82.71	115.27	292	6.19	5.98	14.9734	224	2.17	4.75	10.089	1545.29	18.52	20.43	4.00678	39	1.59	3.19	14.7833	-
Chv1VELVK21_0026643	4314	putative medium-chain specific acyl-CoA dehydroge-se, mitochondrial [Zootermopsis nevadensis]	KDR10129	0	384	3752	81.39	113.42	901	18.88	18.23	4.82965	735.73	7.04	15.41	3.05709	1669.41	19.79	21.83	3.69117	121	4.89	9.79	4.7423	-
Chv0TRINITY_0001144	526	-	-	-	-	334.08	80.59	112.31	30.49	7.15	6.91	12.7016	11.26	1.22	2.67	17.7731	126.43	13.38	14.76	4.33917	12	7.04	14.1	4.25722	-
Chv1VELVK29_0006865	7587	Zinc finger MYM-type protein 1 [Camponotus floridanus]	EFN68185	4.84e-142	50	6596.22	80.1	111.63	275.13	3.23	3.12	27.8046	208.74	1.12	2.45	18.9426	615.62	4.13	4.55	17.5969	100.82	2.26	4.52	10.0059	-
Chv1VELVK29_0006366	882	Dehydroge-se/reductase SDR family member 11 [Zootermopsis nevadensis]	KDR14275	7.73e-48	21	646.15	79.89	111.33	234.24	28.07	27.1	3.19915	12	0.66	1.44	32.2564	145.72	8.84	9.75	7.28152	0.99	0.26	0.51	99.5993	GO:0008150 biological_process P
Chv1VELVK55_0000131	620	PREDICTED: cytochrome P450 4g1-like [Musca domestica]	XP_005176350	9.71e-54	186	413.46	79.72	111.09	0	0	0	28572.7	0.06	0.01	0.01	3609.26	73	6.46	7.12	9.29937	0	0	0	28572.7	-
Chv1VELVK25_0002763	643	Putative 115 kDa protein in type-1 retrotransposable element R1DM [Camponotus floridanus]	EFN63038	1.42e-07	60	429	78.84	109.87	0	0	0	29646.6	1	0.08	0.18	254.97	18	1.53	1.69	39.0927	5	2.07	4.14	13.1168	-
Chv1VELVK29_0004557	2167	PREDICTED: scavenger receptor class B member 1 isoform X2 [Tribolium castaneum]	XP_971917	0	516	1752.68	78.52	109.43	89.05	3.86	3.72	22.8231	166.05	3.29	7.2	6.32721	579.33	13.83	15.25	4.96857	18.61	1.59	3.19	14.4021	GO:0007155 cell adhesion P; GO:0005575 cellular_component C
Chv1SOAPK75_0038148	691	chemosensory protein CSP-ec3 [Eurycantha calcarata]	AAD30552	7.77e-38	103	467.79	78.32	109.14	175.51	28.52	27.53	3.09104	40.91	3.06	6.69	6.85347	172.4	13.56	14.96	4.45591	6.03	2.23	4.46	11.8606	-
Chv1VELVK85_0006123	312	-	-	-	-	136	76.37	106.43	0	0	0	9399.15	0	0	0	9399.15	7	1.34	1.48	31.8042	0	0	0	9399.15	-
Chv1VELVK25_0019291	1319	-	-	-	-	979.64	75.77	105.6	37.39	2.8	2.7	30.3743	168.32	5.77	12.63	3.48885	204.23	8.13	8.97	7.8772	9.72	1.49	2.98	15.4108	-
Chv1VELVK65_0002305	1218	odorant binding protein 3 [Sogatella furcifera]	AGZ04903	1.26e-09	100	888.32	75.22	104.83	0	0	0	61387.5	0	0	0	61387.5	0	0	0	61387.5	0	0	0	61387.5	-
Chv1VELVK25_0009724	2712	putative alcohol dehydroge-se [Gryllotalpa orientalis]	AAR84629	5.94e-86	263	2128.48	75.06	104.6	0.73	0.02	0.02	3305.69	10.54	0.16	0.36	120.96	104.23	1.98	2.18	33.5313	0	0	0	147088	GO:0008150 biological_process P; GO:0016491 oxidoreductase activity F
Chv1VELVK29_0012887	1371	putative Gag-Pol polyprotein/retrotransposon, partial [Rhizoctonia solani 123E]	KEP45491	3.32e-51	335	1005.39	74.45	103.75	4.83	0.35	0.33	240.587	14.53	0.48	1.04	41.4557	129.28	4.94	5.45	12.7702	2.75	0.4	0.8	55.8698	-
Chv1SOAPK55_0003538	629	-	-	-	-	392.83	74.31	103.56	0	0	0	27147.1	0	0	0	27147.1	10.05	0.87	0.96	64.0469	0	0	0	27147.1	-
Chv1VELVK65_0003499	820	-	-	-	-	547.12	73.92	103.01	0	0	0	37809.2	3.39	0.2	0.45	96.5055	0.72	0.05	0.05	1208.17	21.24	6.08	12.17	3.93924	-
Chv1VELVK65_0006626	443	-	-	-	-	237.88	73.72	102.74	0	0	0	16439.5	0	0	0	16439.5	0	0	0	16439.5	0	0	0	16439.5	-
ChvKITESOAP_0009756	994	-	-	-	-	685.21	73.45	102.36	67.86	7.05	6.8	11.7084	65.91	3.14	6.87	6.23149	157.76	8.44	9.31	7.13247	30.4	6.68	13.37	3.44704	-
Chv1VELVK35_0010110	662	-	-	-	-	411.93	72.89	101.57	0	0	0	28467	0	0	0	28467	36.65	3.02	3.33	18.4481	3.35	1.33	2.65	18.7943	-
Chv1VELVK45_0008558	1118	PREDICTED: uncharacterized protein LOC408421 isoformX2 [Apis mellifera]	XP_623685	1.66e-33	29	773.17	72.24	100.68	43.67	3.95	3.81	20.5266	0	0	0	53430.1	28.85	1.36	1.5	43.9793	4	0.75	1.51	29.5462	-
Chv1SOAPK65_0007689	473	-	-	-	-	255.41	71.77	100.02	35.71	9.77	9.43	8.29188	14.55	1.84	4.03	10.5174	38.67	4.6	5.08	10.8415	1.72	1.24	2.49	22.6826	-
Chv1VELVK85_0005154	617	PREDICTED: cytochrome P450 4g15 [Cerapachys biroi]	XP_011329658	3.33e-13	98	369.65	71.73	99.96	0	0	0	25545.3	1.04	0.09	0.2	211.317	0	0	0	25545.3	0	0	0	25545.3	GO:0008150 biological_process P; GO:0016491 oxidoreductase activity F; GO:0043167 ion binding F; GO:0003674 molecular_function F
Chv1SOAPK29_0003921	6447	hypothetical protein L798_06455 [Zootermopsis nevadensis]	KDR18775	6.88e-104	390	4997.32	71.67	99.88	153.94	2.13	2.06	37.6464	118.94	0.75	1.65	25.1853	653.13	5.16	5.69	12.5659	79.32	2.1	4.21	9.63522	-
Chv0TRINITY_0006771	505	-	-	-	-	278.7	71.22	99.26	53.65	13.34	12.88	6.02335	33.83	3.89	8.51	4.93758	94.81	10.5	11.58	4.82687	19.6	12.44	24.9	2.17457	-
ChvKITESOAP_0003879	826	hypothetical protein L798_15724 [Zootermopsis nevadensis]	KDR10225	7.61e-21	171	530.66	71.06	99.02	0	0	0	36671.7	4.84	0.29	0.63	65.6104	21.05	1.37	1.51	41.3576	71.34	20.21	40.47	1.13763	-
Chv1SOAPK55_0071470	228	-	-	-	-	61.92	70.42	98.14	0	0	0	4279.92	0	0	0	4279.92	16.12	4.54	5	6.30081	0	0	0	4279.92	-
Chv1VELVK55_0006914	515	PREDICTED: glucose dehydroge-se [acceptor]	XP_004923482	3.06e-52	156	282.08	70.1	97.7	0	0	0	19493.9	0	0	0	19493.9	19.53	2.12	2.33	23.6937	0	0	0	19493.9	GO:0008150 biological_process P; GO:0016491 oxidoreductase activity F; GO:0043167 ion binding F
Chv1VELVK65_0003774	6571	Aminopeptidase N [Zootermopsis nevadensis]	KDR06435	0	1016	4968.09	69.88	97.38	889.17	12.08	11.66	6.48011	329.18	2.04	4.47	9.04719	2606.39	20.2	22.29	3.13052	208.63	5.42	10.85	3.6419	GO:0008150 biological_process P; GO:0043167 ion binding F; GO:0008233 peptidase activity F
Chv1VELVK75_0000995	977	Cytochrome P450 6j1, partial [Zootermopsis nevadensis]	KDR16543	3.05e-15	95	637.48	69.74	97.19	24.22	2.57	2.48	30.506	2.31	0.11	0.25	164.818	75.52	4.11	4.54	13.8595	0	0	0	44053.4	GO:0008150 biological_process P; GO:0016491 oxidoreductase activity F; GO:0043167 ion binding F; GO:0043226 organelle C; GO:0003674 molecular_function F
Chv1VELVK75_0001451	971	-	-	-	-	632.33	69.69	97.11	0	0	0	43697.5	0	0	0	43697.5	25.8	1.41	1.56	40.2164	19.57	4.44	8.88	4.94119	-
Chv1SOAPK35_0007189	644	odorant-binding protein 1 precursor [Zootermopsis nevadensis]	AAN15921	5.78e-35	144	378.42	69.4	96.72	0	0	0	26151.3	0	0	0	26151.3	0	0	0	26151.3	0	0	0	26151.3	-
Chv1VELVK35_0002344	2525	cytochrome P450 enzyme, CYP4C39 enzyme - green crab, common shore crab &gt;gi|37538493|gb|AAQ93010.1| cytochrome P450 CYP4C39 [Carcinus mae-s]	JC8026	4.02e-68	511	1818.68	69.19	96.42	0	0	0	125679	0.86	0.01	0.03	1255.08	114.63	2.34	2.58	26.052	4.24	0.31	0.61	65.567	GO:0008150 biological_process P; GO:0016491 oxidoreductase activity F; GO:0043167 ion binding F; GO:0003674 molecular_function F
Chv1VELVK35_0032820	283	-	-	-	-	99	67.6	94.21	14	9.39	9.07	8.19284	9	2.86	6.25	6.58879	53.48	11.53	12.71	3.03937	0	0	0	6842.3	-
Chv0TRINITY_0028799	483	-	-	-	-	246.12	67.07	93.48	0	0	0	17008.9	0	0	0	17008.9	20.7	2.41	2.66	19.5062	1.73	1.2	2.4	21.7315	-
Chv1VELVK25_0008146	4444	Angiotensin-converting enzyme [Zootermopsis nevadensis]	KDR19442	0	588	3177	66.83	93.13	425	8.64	8.34	8.66957	297	2.76	6.03	6.41236	1443.13	16.6	18.31	3.61556	72	2.82	5.64	6.74825	GO:0008233 peptidase activity F
Chv1SOAPK75_0035068	436	chemosensory protein [Da-us plexippus]	EHJ70186	4.95e-24	86	209.06	66.39	92.52	0	0	0	14447.9	0	0	0	14447.9	0	0	0	14447.9	0	0	0	14447.9	-
Chv1VELVK21_0020906	773	chemosensory protein [Frankliniella occidentalis]	AEP27186	2.68e-28	104	454.61	66.07	92.07	0	0	0	31416.4	3.42	0.22	0.49	79.4867	15.49	1.08	1.19	48.1288	8.84	2.76	5.52	7.86339	-
Chv1VELVK65_0000255	553	-	-	-	-	292.13	65.73	91.6	0	0	0	20188.4	0	0	0	20188.4	0	0	0	20188.4	0	0	0	20188.4	-
Chv1VELVK65_0002979	2625	putative alcohol dehydroge-se [Gryllotalpa orientalis]	AAR84629	2.64e-81	263	1781.51	65.03	90.63	4.46	0.16	0.15	461.541	0.51	0.01	0.02	2059.04	288.55	5.66	6.25	10.1392	6	0.41	0.83	45.394	GO:0008150 biological_process P; GO:0016491 oxidoreductase activity F
Chv1VELVK85_0005072	542	General odorant-binding protein 19a [Zootermopsis nevadensis]	KDR13658	2.97e-35	123	280	64.77	90.27	0	0	0	19350.1	0	0	0	19350.1	0	0	0	19350.1	0	0	0	19350.1	GO:0003674 molecular_function F
Chv1VELVK65_0000421	2144	PREDICTED: glucose dehydroge-se [FAD, quinone]	XP_001602542	8.71e-161	578	1415.03	64.13	89.37	0	0	0	97785.3	46.26	0.93	2.03	18.3337	71.69	1.73	1.91	32.4068	0	0	0	97785.3	-
Chv1VELVK55_0001254	2874	-	-	-	-	1926.42	63.89	89.04	0	0	0	133124	15.96	0.23	0.51	72.3191	49.26	0.88	0.97	64.1977	50	3.13	6.26	5.89228	-
ChvKITESOAP_0138844	590	chemosensory protein [Frankliniella occidentalis]	AEP27186	8.34e-30	104	309.39	63.73	88.82	0	0	0	21381.1	14.58	1.35	2.94	12.7139	25.51	2.38	2.63	19.9013	36.16	17.28	34.59	1.30855	-
Chv1VELVK55_0000988	1060	Dehydroge-se/reductase SDR family member 11 [Zootermopsis nevadensis]	KDR16000	8.41e-71	241	636.57	63.28	88.19	32.33	3.11	3	22.8249	0	0	0	43990.5	13.78	0.69	0.76	75.7404	22.28	4.5	9	4.36934	GO:0008150 biological_process P; GO:0016491 oxidoreductase activity F
Chv1VELVK55_0000613	1820	Cytochrome P450 6j1, partial [Zootermopsis nevadensis]	KDR16543	1.31e-42	177	1156.87	62.61	87.25	47.79	2.5	2.42	28.0663	16	0.38	0.84	43.3214	0	0	0	79945.4	0	0	0	79945.4	-
Chv1VELVK25_0015745	865	-	-	-	-	494.3	62.57	87.2	0	0	0	34159.1	2.8	0.16	0.35	105.504	40.29	2.49	2.75	20.1381	0	0	0	34159.1	-
Chv1VELVK85_0001546	697	SCP-like extracellular domain containing protein 1 [Coptotermes formosanus]	AGM32429	1.04e-41	162	374.75	62.05	86.47	0	0	0	25897.7	3	0.22	0.49	74.6708	51.66	4.03	4.44	11.9089	3.51	1.28	2.56	16.3191	GO:0005576 extracellular region C
Chv1VELVK45_0001664	2470	Cytochrome P450 6j1, partial [Zootermopsis nevadensis]	KDQ77054	2e-10	44	1586.16	61.77	86.09	8.13	0.31	0.3	225.813	6.83	0.12	0.26	139.042	83.94	1.75	1.93	31.0262	0	0	0	109611	GO:0008150 biological_process P; GO:0016491 oxidoreductase activity F; GO:0043167 ion binding F; GO:0043226 organelle C; GO:0003674 molecular_function F
Chv1VELVK21_0012967	1120	Glutathione S-transferase [Zootermopsis nevadensis]	KDR24333	3.06e-94	203	658.24	61.38	85.54	55.55	5.02	4.84	13.7392	71.28	2.95	6.46	5.5353	76.04	3.59	3.96	14.213	8.72	1.64	3.28	11.5421	-
ChvKITESOAP_0000696	1172	Prostaglandin reductase 1 [Zootermopsis nevadensis]	KDR24385	9.1e-136	336	690.59	61.11	85.17	116.94	10.02	9.67	6.84839	24.58	0.97	2.11	16.8369	103.51	4.66	5.14	10.9551	20.71	3.67	7.36	5.09942	GO:0008150 biological_process P; GO:0016491 oxidoreductase activity F; GO:0043167 ion binding F
Chv1VELVK21_0022377	1303	Serine protease easter [Zootermopsis nevadensis]	KDR19715	7.23e-127	393	769.57	60.35	84.11	0	0	0	53181.4	10.44	0.36	0.79	44.1533	41.98	1.69	1.87	30.091	13.68	2.13	4.26	8.60237	-
Chv1SOAPK85_0011784	1311	hypothetical protein TcasGA2_TC006625 [Tribolium castaneum]	EFA08919	1.11e-56	307	771.53	60.09	83.74	61.14	4.61	4.45	14.6319	36.62	1.26	2.77	12.6272	219.45	8.79	9.69	5.77361	18.54	2.86	5.73	6.36381	GO:0055085 transmembrane transport P; GO:0005575 cellular_component C
Chv1VELVK35_0005536	324	-	-	-	-	114.72	59.98	83.59	0	0	0	7928.61	1.44	0.35	0.76	47.4778	2.28	0.42	0.46	81.7946	0	0	0	7928.61	-
Chv1TRINITY_0096080	525	-	-	-	-	247	59.74	83.26	0	0	0	17069.7	0	0	0	17069.7	3.03	0.32	0.35	132.848	0	0	0	17069.7	-
Chv1VELVK21_0029367	3087	Gustatory and odorant receptor 7 [Zootermopsis nevadensis]	KDR12002	3.11e-180	476	1932	59.43	82.82	0	0	0	133510	0	0	0	133510	38	0.63	0.7	83.4496	0	0	0	133510	-
Chv1VELVK65_0010064	249	-	-	-	-	64.71	58.87	82.05	0	0	0	4472.72	0	0	0	4472.72	8.42	2.12	2.34	12.5893	0	0	0	4472.72	-
Chv1VELVK85_0007136	371	-	-	-	-	143	58.84	82	0	0	0	9882.87	0	0	0	9882.87	9	1.41	1.56	26.0292	0	0	0	9882.87	-
Chv1VELVK21_0022056	311	-	-	-	-	103.83	58.66	81.75	8.08	4.48	4.32	14.8749	0	0	0	7176.07	49.93	9.61	10.6	3.41416	0	0	0	7176.07	-
Chv1VELVK21_0022057	356	-	-	-	-	132.85	58.66	81.75	1.71	0.74	0.71	89.2391	3.56	0.72	1.57	22.3187	8.65	1.42	1.57	25.1577	8.52	12.74	25.51	2.38437	-
Chv1VELVK55_0022541	207	-	-	-	-	38.9	58.29	81.23	0	0	0	2689.15	0	0	0	2689.15	1.99	0.64	0.7	31.7374	0	0	0	2689.15	-
Chv0TRINITY_0001137	2060	putative MFS-type transporter [Zootermopsis nevadensis]	KDR14079	1.97e-149	445	1227.91	58.1	80.96	111.46	5.1	4.92	12.7753	124.66	2.61	5.71	5.90449	533.01	13.4	14.78	3.78343	11.17	1.01	2.03	16.8093	GO:0055085 transmembrane transport P; GO:0005575 cellular_component C
Chv1VELVK65_0000858	2495	PREDICTED: solute carrier organic anion transporter family member 5A1-like isoform X1 [Apis mellifera]	XP_006566273	9.85e-156	674	1502.54	57.89	80.68	0	0	0	103833	0	0	0	103833	155.18	3.21	3.54	15.9	0	0	0	103833	GO:0005575 cellular_component C; GO:0006810 transport P; GO:0003674 molecular_function F
ChvKITESOAP_0144277	1074	PREDICTED: filaggrin-like [Saccoglossus kowalevskii]	XP_006820516	5.93e-10	82	590.04	57.76	80.5	22.16	2.1	2.03	30.8587	16.67	0.72	1.59	21.2079	182.56	9	9.93	5.30761	30.65	6.08	12.18	2.94407	-
Chv1VELVK21_0036705	1153	PREDICTED: pancreatic triacylglycerol lipase-like [Apis florea]	XP_003689968	2.62e-48	291	639.37	57.65	80.35	0	0	0	44184	0	0	0	44184	8	0.37	0.4	130.874	0	0	0	44184	-
Chv1VELVK35_0003474	1723	Esterase FE4 [Zootermopsis nevadensis]	KDR14817	1.2e-27	91	1002.23	57.59	80.26	155.53	8.64	8.35	7.47303	8.66	0.22	0.48	69.3089	48.19	1.45	1.61	34.1406	94.45	10.51	21.04	1.62285	-
Chv1VELVK45_0003851	4584	PREDICTED: nose resistant to fluoxetine protein 6-like [Fopius arisanus]	XP_011298851	6.07e-93	672	2817.24	57.39	79.98	0	0	0	194684	7.18	0.06	0.14	234.934	103.73	1.16	1.28	44.5955	1.35	0.05	0.1	318.639	GO:0016746 transferase activity, transferring acyl groups F
Chv0TRINITY_0050101	235	-	-	-	-	54	56.73	79.05	0	0	0	3732.62	0	0	0	3732.62	11	2.98	3.29	8.04728	0	0	0	3732.62	-
Chv1VELVK55_0006908	606	PREDICTED: glucose dehydroge-se [acceptor]	XP_004923482	5.15e-52	156	284	56.44	78.66	0	0	0	19626.5	0	0	0	19626.5	0	0	0	19626.5	0	0	0	19626.5	GO:0008150 biological_process P; GO:0016491 oxidoreductase activity F; GO:0043167 ion binding F
Chv1SOAPK85_0010131	478	-	-	-	-	201.91	55.87	77.86	0	0	0	13953.8	2.29	0.29	0.63	52.6598	19.51	2.3	2.53	16.9774	0	0	0	13953.8	-
Chv1SOAPK35_0005510	401	-	-	-	-	153.33	55.51	77.37	2.36	0.83	0.8	74.8278	0	0	0	10596.7	3.37	0.48	0.53	74.2088	0	0	0	10596.7	-
Chv1VELVK29_0014588	1968	PREDICTED: UNC93-like protein [Fopius arisanus]	XP_011314727	4.08e-29	446	1115	55.43	77.24	0	0	0	77052	26	0.57	1.25	25.6998	94	2.48	2.73	19.4765	6	0.57	1.15	28.411	-
Chv1VELVK85_0000383	1874	PREDICTED: solute carrier organic anion transporter family member 5A1-like [Apis florea]	XP_003692749	1.06e-127	618	1053.73	55.24	76.98	0	0	0	72818	0	0	0	72818	0	0	0	72818	0	0	0	72818	GO:0005575 cellular_component C; GO:0006810 transport P; GO:0003674 molecular_function F
Chv1VELVK45_0002453	1029	Dehydroge-se/reductase SDR family member 11 [Zootermopsis nevadensis]	KDR16000	1.18e-68	244	534.44	55	76.65	0	0	0	36932.9	23.83	1.09	2.38	13.4399	77.12	3.98	4.39	11.3783	7.52	1.58	3.16	10.8663	GO:0008150 biological_process P; GO:0016491 oxidoreductase activity F
Chv1VELVK21_0021814	1984	Putative inorganic phosphate cotransporter [Zootermopsis nevadensis]	KDR11545	0	460	1101.43	54.27	75.64	5.54	0.26	0.25	229.892	8.95	0.2	0.43	73.7033	118.45	3.09	3.41	15.269	25.45	2.41	4.82	6.61843	-
Chv1TRINITY_0019170	290	-	-	-	-	83	53.88	75.08	0	0	0	5736.63	0	0	0	5736.63	4	0.84	0.92	33.8836	0	0	0	5736.63	-
Chv1VELVK75_0001840	775	hypothetical protein HELRODRAFT_173524 [Helobdella robusta]	XP_009018379	4.08e-09	62	368.7	53.41	74.43	14.62	2.05	1.98	29.2165	11.33	0.73	1.6	19.4938	51.43	3.58	3.95	11.7691	7.15	2.22	4.45	7.88438	GO:0008150 biological_process P; GO:0003674 molecular_function F; GO:0006950 response to stress P
Chv1VELVK35_0011023	723	-	-	-	-	336	53.1	74	0	0	0	23219.9	8	0.56	1.23	25.1516	20	1.5	1.65	27.5601	3	1.03	2.07	17.1173	-
Chv1SOAPK25_0130679	432	cystine knot toxin [Dolomedes mizhoanus]	AGR53495	2.58e-07	92	163.4	52.63	73.34	0	0	0	11292.6	0	0	0	11292.6	0	0	0	11292.6	0	0	0	11292.6	-
Chv1SOAPK21_0008775	964	PREDICTED: apolipoprotein D-like isoform X1 [Bombyx mori]	XP_004932389	1.72e-36	153	473.33	52.61	73.32	14.21	1.53	1.48	38.5882	5.23	0.26	0.56	54.1656	0	0	0	32710	10.66	2.44	4.89	6.78966	GO:0003674 molecular_function F
Chv1VELVK75_0005354	759	General odorant-binding protein 19a [Zootermopsis nevadensis]	KDR13658	2.56e-34	123	351	52.19	72.73	0	0	0	24256.5	0	0	0	24256.5	9	0.64	0.71	63.8861	0	0	0	24256.5	GO:0003674 molecular_function F
Chv1VELVK75_0010189	566	PREDICTED: solute carrier organic anion transporter family member 4C1-like [Ceratitis capitata]	XP_004521757	5.45e-31	144	236.38	51.51	71.79	0	0	0	16335.8	5.54	0.54	1.18	25.5397	29.09	2.84	3.13	13.3355	0	0	0	16335.8	GO:0005575 cellular_component C; GO:0006810 transport P; GO:0003674 molecular_function F
Chv1SOAPK35_0145937	654	Pheromone-binding protein-related protein 3 [Zootermopsis nevadensis]	KDR09910	6.52e-43	140	286.25	51.46	71.71	0	0	0	19782	0	0	0	19782	0	0	0	19782	1.56	0.63	1.26	28.025	GO:0003674 molecular_function F
Chv1SOAPK35_0000906	728	PREDICTED: apolipoprotein D-like isoform X1 [Bombyx mori]	XP_004932389	1.25e-33	165	327.69	51.34	71.55	44.25	6.73	6.49	8.58596	30.2	2.11	4.62	6.50307	96.79	7.2	7.94	5.55923	2.98	1.02	2.03	16.8059	-
Chv0TRINITY_0006463	923	Dehydroge-se/reductase SDR family member 11 [Zootermopsis nevadensis]	KDR14275	1.19e-91	253	437.45	51.21	71.37	55.97	6.35	6.13	9.06237	17.08	0.89	1.95	15.3462	100.14	5.79	6.39	7.17301	0	0	0	30230.6	-
Chv1VELVK55_0028031	210	-	-	-	-	35.5	50.93	70.98	5	7.11	6.86	8.2104	0	0	0	2454.19	8.02	2.51	2.77	7.25129	0	0	0	2454.19	-
Chv1TRINITY_0019695	729	Rec-me: Full=Lazarillo protein; Flags: Precursor [Schistocerca america-]	P49291	6.16e-06	186	324.99	50.83	70.84	0	0	0	22459.1	6.52	0.45	1	29.8423	0	0	0	22459.1	10.67	3.63	7.27	4.6575	-
Chv1SOAPK65_0002628	711	Glucose dehydroge-se [acceptor]	KDR08567	6.25e-60	197	310.41	50.11	69.84	0	0	0	21451.6	0	0	0	21451.6	0	0	0	21451.6	0	0	0	21451.6	GO:0008150 biological_process P; GO:0016491 oxidoreductase activity F; GO:0043167 ion binding F
Chv1VELVK21_0016648	2269	hypothetical protein L798_08198 [Zootermopsis nevadensis]	KDR17891	2.3e-116	483	1166.43	49.74	69.32	472.07	19.46	18.79	2.86567	65.48	1.23	2.7	10.6774	293.2	6.68	7.36	6.53332	32	2.6	5.2	5.57445	-
Chv1VELVK75_0008071	1584	hypothetical protein L798_12753 [Zootermopsis nevadensis]	KDR22623	8.46e-54	50	787.39	49.64	69.17	68.6	4.18	4.04	13.3092	0	0	0	54412.8	145.5	4.79	5.28	8.88655	7.57	0.93	1.86	15.9035	GO:0003674 molecular_function F
Chv1VELVK75_0006033	484	-	-	-	-	181.84	49.41	68.85	0	0	0	12566.9	0	0	0	12566.9	0	0	0	12566.9	2.83	1.96	3.92	9.8201	-
Chv1VELVK29_0004832	2149	PREDICTED: glucosylceramidase-like [Aplysia californica]	XP_005104817	9.75e-12	83	1091.02	49.32	68.73	0	0	0	75394.9	0	0	0	75394.9	40.23	0.97	1.07	44.5145	27.1	2.34	4.68	6.15675	GO:0005975 carbohydrate metabolic process P; GO:0006629 lipid metabolic process P; GO:0016798 hydrolase activity, acting on glycosyl bonds F
Chv1VELVK29_0019520	891	-	-	-	-	403.28	49.25	68.64	6.51	0.77	0.74	71.6651	0	0	0	27869.3	42.48	2.55	2.81	15.5835	0	0	0	27869.3	-
Chv1VELVK21_0000141	877	PREDICTED: probable phosphomevalo-te ki-se [Camponotus floridanus]	XP_011261762	7.56e-70	180	393	48.92	68.18	54	6.52	6.29	8.43848	83	4.6	10.06	2.83826	166	10.13	11.17	3.88783	11	2.86	5.74	5.46319	-
Chv1VELVK55_0013170	1184	Coiled-coil domain-containing protein 104 [Zootermopsis nevadensis]	KDR03829	1.32e-132	325	556.4	48.67	67.82	0	0	0	38450.5	0	0	0	38450.5	0	0	0	38450.5	14.19	2.49	4.98	5.99607	-
Chv1VELVK21_0043974	400	hypothetical protein [Coptotermes formosanus]	AGM32059	8.55e-07	51	132	47.98	66.87	0	0	0	9122.73	0	0	0	9122.73	0	0	0	9122.73	0	0	0	9122.73	-
Chv1VELVK65_0011051	352	-	-	-	-	106.52	47.97	66.85	0	0	0	7361.96	2.56	0.53	1.15	24.8627	7.31	1.22	1.34	23.8579	0.5	0.77	1.55	32.4429	-
ChvKITESOAP_0138867	591	chemosensory protein [Helicoverpa armigera]	AIW65100	3.22e-08	125	229.93	47.26	65.86	0	0	0	15890.1	0	0	0	15890.1	13.38	1.25	1.38	28.1751	11.89	5.67	11.34	2.95718	-
Chv1VELVK55_0005674	674	-	-	-	-	273.22	47.23	65.82	0	0	0	18881.6	2.2	0.17	0.37	74.1603	0	0	0	18881.6	0	0	0	18881.6	-
Chv1VELVK45_0002463	1350	Zinc finger MYM-type protein 1 [Camponotus floridanus]	EFN68185	4.5e-78	84	625.91	47.16	65.72	15.75	1.15	1.11	46.043	32.22	1.08	2.35	11.6425	8.22	0.32	0.35	124.7	5	0.74	1.49	19.1372	GO:0003674 molecular_function F
Chv1VELVK21_0019917	5936	Xanthine dehydroge-se, partial [Zootermopsis nevadensis]	KDR14320	0	1197	3011	47	65.5	8	0.12	0.12	435.609	3	0.02	0.05	599.937	400	3.44	3.79	12.3622	3	0.09	0.17	153.387	GO:0008150 biological_process P; GO:0016491 oxidoreductase activity F; GO:0043167 ion binding F; GO:0003674 molecular_function F
Chv1TRINITY_0120275	362	Cytochrome P450 4C1 [Zootermopsis nevadensis]	KDR22530	7.96e-11	119	109.12	46.81	65.24	0	0	0	7541.63	8.9	1.74	3.81	7.34373	0	0	0	7541.63	0	0	0	7541.63	GO:0008150 biological_process P; GO:0016491 oxidoreductase activity F; GO:0043167 ion binding F; GO:0003674 molecular_function F
Chv1VELVK21_0025320	1273	-	-	-	-	579	46.62	64.97	0	0	0	40012.2	11	0.39	0.86	31.5299	77	3.18	3.51	12.3462	12	1.92	3.84	7.37813	-
ChvKITESOAP_0078672	251	-	-	-	-	52	46.41	64.68	0	0	0	3594.41	0	0	0	3594.41	2	0.5	0.55	42.2117	1	13.76	27.55	7.93747	-
Chv1VELVK25_0010239	3458	PREDICTED: fatty acid synthase [Cerapachys biroi]	XP_011352379	1.4e-28	319	1690.95	46.18	64.35	4.48	0.12	0.11	436.131	0	0	0	116852	20.1	0.3	0.33	138.005	1	0.05	0.1	258.043	GO:0008150 biological_process P; GO:0016746 transferase activity, transferring acyl groups F; GO:0016491 oxidoreductase activity F; GO:0043167 ion binding F; GO:0009058 biosynthetic process P
Chv1VELVK65_0014772	264	-	-	-	-	58	46.06	64.19	3	2.35	2.26	22.3037	1	0.37	0.81	34.4789	15.63	3.67	4.04	6.08677	0	0	0	4009.03	-
Chv1VELVK21_0029566	1072	PREDICTED: uncharacterized protein LOC105274035 [Fopius arisanus]	XP_011315135	5.79e-17	196	462.23	45.35	63.2	42.36	4.02	3.89	12.6511	16.59	0.72	1.58	16.6942	93.74	4.63	5.11	8.09666	2.56	0.51	1.02	27.5915	-
Chv1VELVK65_0001434	6963	Transposable element Tc1 transposase, partial [Stegodyphus mimosarum]	KFM72061	7.25e-84	290	3410.64	45.21	63.01	76.61	0.98	0.95	51.6228	106.33	0.62	1.36	19.2271	137.53	1.01	1.11	40.7225	30.78	0.75	1.51	16.9456	-
Chv1TRINITY_0124822	449	chemosensory protein [Da-us plexippus]	EHJ70186	6.71e-24	86	145.64	44.23	61.63	0	0	0	10065.3	0	0	0	10065.3	0	0	0	10065.3	0	0	0	10065.3	-
Chv1VELVK35_0027881	591	c-3 lysozyme [Periplaneta america-]	AFI81524	5.72e-34	121	214.97	44.18	61.57	22.65	4.52	4.37	11.0002	0	0	0	14856.3	0	0	0	14856.3	0	0	0	14856.3	GO:0016798 hydrolase activity, acting on glycosyl bonds F
Chv1VELVK55_0001310	559	PREDICTED: 52 kDa repressor of the inhibitor of the protein ki-se-like [Xenopus (Silura-) tropicalis]	XP_002943657	1.17e-38	25	199.28	44.18	61.57	0	0	0	13772	0	0	0	13772	0	0	0	13772	0	0	0	13772	-
Chv1VELVK29_0014710	2016	Juvenile hormone epoxide hydrolase 1 [Zootermopsis nevadensis]	KDR10172	0	431	911.62	44.15	61.53	3.08	0.14	0.14	341.424	1.75	0.04	0.08	310.744	0	0	0	62997.6	0	0	0	62997.6	GO:0008150 biological_process P; GO:0005783 endoplasmic reticulum C; GO:0043226 organelle C; GO:0005575 cellular_component C; GO:0003674 molecular_function F
Chv1VELVK85_0004731	254	-	-	-	-	50	43.39	60.47	0	0	0	3456.2	0	0	0	3456.2	2	0.49	0.54	40.5886	0	0	0	3456.2	-
Chv1VELVK75_0002399	2870	Solute carrier family 2, facilitated glucose transporter member 6, partial [Zootermopsis nevadensis]	KDR23065	7.4e-139	471	1300.88	43.21	60.22	17	0.55	0.53	88.6643	10	0.15	0.32	77.9172	99.3	1.78	1.96	21.5109	3.27	0.2	0.41	60.8021	GO:0055085 transmembrane transport P; GO:0022857 transmembrane transporter activity F; GO:0005575 cellular_component C
Chv1VELVK65_0015511	1530	hypothetical protein L798_13647 [Zootermopsis nevadensis]	KDR11991	4.46e-56	321	656.69	43.02	59.95	260.92	16.54	15.97	2.9189	11.61	0.34	0.74	33.8829	132.13	4.51	4.97	8.1613	6.18	0.79	1.58	16.2459	GO:0003674 molecular_function F
Chv1VELVK55_0004967	3944	Chain A, Structural Basis For Eliciting A Cytotoxic Effect In Her2- Overexpressing Cancer Cells Via Binding To The Extracellular Domain Of Her2]	4HRL_A	8.31e-11	147	1805.22	42.98	59.9	214.84	4.94	4.77	9.74471	30.05	0.32	0.69	36.0024	332.54	4.32	4.76	8.91513	52.61	2.34	4.68	5.24765	GO:0003674 molecular_function F
Chv1VELVK25_0007608	2502	PREDICTED: uncharacterized protein LOC103517195, partial [Diaphori- citri]	XP_008480440	0	521	1117	42.91	59.8	28	1.04	1	46.2408	8	0.14	0.3	83.6115	114	2.35	2.59	16.0891	5	0.36	0.73	34.1519	-
Chv1VELVK75_0006299	922	PREDICTED: solute carrier organic anion transporter family member 2B1 [Bactrocera cucurbitae]	XP_011185746	2.21e-34	151	361.14	42.33	58.99	2	0.23	0.22	207.691	0	0	0	24957.2	65.5	3.79	4.18	9.05239	3.73	0.91	1.81	14.7994	GO:0005575 cellular_component C; GO:0006810 transport P; GO:0003674 molecular_function F
Chv1VELVK21_0034327	1275	Cytochrome b561 domain-containing protein 1 [Zootermopsis nevadensis]	KDR23736	3.96e-45	207	523.51	42.08	58.64	14.75	1.15	1.11	41.1183	1.88	0.07	0.15	166.168	25	1.03	1.14	34.36	0	0	0	36177.6	-
Chv1VELVK35_0004089	1749	Cytochrome P450 2J2 [Zootermopsis nevadensis]	KDR22559	0	486	742.17	41.95	58.46	12.85	0.7	0.68	66.9	32.74	0.82	1.79	13.5858	0	0	0	51287.9	0	0	0	51287.9	GO:0016491 oxidoreductase activity F; GO:0003674 molecular_function F
Chv1VELVK25_0016269	2173	PREDICTED: skin secretory protein xP2-like [Acyrthosiphon pisum]	XP_008180188	1.78e-44	260	937.91	41.9	58.39	0	0	0	64814.3	0	0	0	64814.3	7.06	0.17	0.19	217.457	2	0.17	0.34	71.6433	GO:0008150 biological_process P; GO:0005576 extracellular region C; GO:0003674 molecular_function F
Chv1VELVK55_0007573	3595	hypothetical protein L798_07495 [Zootermopsis nevadensis]	KDR18371	0	462	1593.14	41.77	58.22	90	2.28	2.2	20.5267	79.59	0.92	2.02	11.9983	455.29	6.49	7.16	5.74667	148.19	7.27	14.56	1.64418	-
Chv1VELVK65_0006275	1378	hypothetical protein L798_10415 [Zootermopsis nevadensis]	KDR14381	1.11e-73	318	563.39	41.48	57.81	7.29	0.52	0.5	89.429	0	0	0	38933.5	56.63	2.15	2.38	16.3328	10.33	1.5	3	8.3396	-
Chv1VELVK35_0005499	596	-	-	-	-	201.56	40.96	57.08	0	0	0	13929.6	1.77	0.16	0.35	67.9371	0	0	0	13929.6	0	0	0	13929.6	-
Chv1VELVK45_0016639	3974	PREDICTED: long-chain fatty acid transport protein 4-like [-sonia vitripennis]	XP_008204870	0	618	1714.46	40.5	56.44	261.21	5.96	5.76	7.61198	331.6	3.46	7.57	3.09937	576.09	7.42	8.19	4.88756	22	0.97	1.94	11.9174	GO:0008150 biological_process P; GO:0003674 molecular_function F
Chv1VELVK65_0000960	1273	Lysosomal acid phosphatase [Zootermopsis nevadensis]	KDR11060	5.95e-90	347	500.43	40.3	56.16	0	0	0	34582.7	0	0	0	34582.7	40.28	1.66	1.83	20.3929	5.42	0.87	1.74	14.1155	GO:0016791 phosphatase activity F
Chv1VELVK75_0008227	3693	Xanthine dehydroge-se, partial [Zootermopsis nevadensis]	KDR14320	0	1161	1573.58	40.12	55.91	0	0	0	108742	0	0	0	108742	188.59	2.62	2.89	13.7021	8.38	0.4	0.8	28.7113	-
Chv1VELVK21_0025898	2086	short-chain dehydroge-se, putative [Pediculus humanus corporis]	XP_002426931	5.96e-63	230	859.45	40.12	55.91	252.74	11.41	11.01	3.94375	53	1.09	2.39	9.71961	291.41	7.23	7.98	4.84348	11	0.98	1.97	11.9472	-
Chv1VELVK55_0002664	1249	odorant binding protein 3 [Sogatella furcifera]	AGZ04903	1.23e-09	100	486.26	40.01	55.76	0	0	0	33603.5	6.18	0.23	0.49	47.1033	35.01	1.47	1.63	22.7963	12.39	2.03	4.06	6.00137	-
Chv1VELVK75_0000630	714	Prostatic acid phosphatase [Zootermopsis nevadensis]	KDR11063	1.39e-88	203	248.68	39.93	55.65	25.46	3.97	3.83	11.3215	0	0	0	17185.8	92.08	6.99	7.72	4.43463	0	0	0	17185.8	GO:0016791 phosphatase activity F
ChvKITESOAP_0143966	1007	-	-	-	-	375.85	39.68	55.29	42.9	4.39	4.24	10.1575	17.68	0.83	1.81	12.7381	161.8	8.53	9.41	3.81468	12.28	2.65	5.31	4.68029	-
Chv1TRINITY_0084438	313	-	-	-	-	71	39.62	55.22	0	0	0	4907.38	0	0	0	4907.38	15	2.87	3.16	7.76314	0	0	0	4907.38	-
Chv1VELVK75_0006097	1180	Alpha-tocopherol transfer protein-like [Zootermopsis nevadensis]	KDR19510	2.62e-59	310	449.16	39.44	54.96	0	0	0	31039.8	0	0	0	31039.8	78.81	3.52	3.88	9.35776	0	0	0	31039.8	GO:0006810 transport P; GO:0005622 intracellular C; GO:0003674 molecular_function F
Chv1TRINITY_0019233	536	-	-	-	-	166.84	39.2	54.63	0	0	0	11530.3	3	0.32	0.69	33.2453	14	1.45	1.6	19.5408	0	0	0	11530.3	-
ChvKITESOAP_0011708	202	-	-	-	-	24	38.81	54.08	0	0	0	1659.5	0	0	0	1659.5	9	2.96	3.27	4.37073	0	0	0	1659.5	-
Chv1VELVK65_0001869	1233	farnesyl diphosphate synthase [Anthonomus grandis]	AAX78434	7.26e-54	65	452.68	37.8	52.68	5.75	0.46	0.45	91.045	5.78	0.21	0.47	46.8807	15.8	0.67	0.74	46.9856	3.55	0.59	1.18	19.4906	-
Chv1SOAPK85_0008465	337	-	-	-	-	77.62	37.76	52.62	5.91	2.82	2.72	15.1922	0	0	0	5364.85	22.15	3.88	4.28	5.75022	0.5	0.9	1.8	23.642	-
Chv1VELVK85_0007317	285	-	-	-	-	56	37.68	52.51	0	0	0	3870.82	0	0	0	3870.82	2	0.43	0.47	45.4579	0	0	0	3870.82	-
Chv1VELVK75_0001612	1485	hypothetical protein L798_11578 [Zootermopsis nevadensis]	KDR14784	8.69e-66	439	556.06	37.66	52.48	8.97	0.59	0.57	71.7651	0	0	0	38427	5.02	0.18	0.19	181.07	0	0	0	38427	GO:0003674 molecular_function F
Chv1VELVK55_0001355	4310	putative multidrug resistance-associated protein [Zootermopsis nevadensis]	KDR20353	5.35e-15	252	1732.65	37.62	52.43	0	0	0	119734	0	0	0	119734	35.72	0.42	0.47	79.6129	0	0	0	119734	GO:0003674 molecular_function F
Chv1VELVK25_0013895	3027	Protein takeout [Zootermopsis nevadensis]	KDR14113	3.79e-115	225	1177	36.96	51.51	170	5.16	4.98	8.02924	62	0.86	1.88	11.3788	393	6.67	7.36	4.91849	122	7.21	14.43	1.47548	-
Chv1SOAPK75_0002261	482	-	-	-	-	134.8	36.85	51.35	1	0.27	0.26	153.777	0	0	0	9316.22	2.17	0.25	0.28	100.929	0	0	0	9316.22	-
Chv1VELVK75_0008035	1746	cytochrome P450 CYP304H1v4 [Laodelphax striatella]	AFU86426	6.38e-112	469	648.68	36.74	51.2	71.33	3.91	3.77	10.5451	2.27	0.06	0.12	170.658	22.2	0.66	0.73	47.9393	5.71	0.63	1.25	17.3682	GO:0008150 biological_process P; GO:0016491 oxidoreductase activity F; GO:0043167 ion binding F; GO:0003674 molecular_function F
Chv1SOAPK55_0003899	496	-	-	-	-	140	36.71	51.16	25	6.38	6.16	6.49121	2	0.24	0.52	41.786	18	2.03	2.24	12.7584	0	0	0	9675.56	-
Chv1VELVK65_0001910	788	hypothetical protein L798_09889 [Zootermopsis nevadensis]	KDR15961	1.56e-66	204	257.95	36.6	51.01	0	0	0	17826.4	0	0	0	17826.4	9.95	0.68	0.75	42.4786	1.14	0.35	0.69	34.5407	GO:0008150 biological_process P; GO:0016491 oxidoreductase activity F; GO:0043167 ion binding F; GO:0043226 organelle C; GO:0005575 cellular_component C; GO:0005622 intracellular C; GO:0003674 molecular_function F
Chv1VELVK25_0005201	3647	PREDICTED: glucose dehydroge-se [FAD, quinone]	XP_011339402	1.01e-148	561	1416.29	36.58	50.98	0	0	0	97872.3	0	0	0	97872.3	49.23	0.69	0.76	47.2266	1.22	0.06	0.12	177.226	GO:0008150 biological_process P; GO:0016491 oxidoreductase activity F; GO:0043167 ion binding F
Chv1SOAPK65_0069251	577	hypothetical protein L798_06081 [Zootermopsis nevadensis]	KDR19286	5.9e-07	116	171.73	36.46	50.81	0	0	0	11868.2	0	0	0	11868.2	0	0	0	11868.2	0	0	0	11868.2	-
Chv1VELVK21_0024759	3066	juvenile hormone binding protein domain protein [Coptotermes formosanus]	AGM32112	2.09e-99	223	1175.91	36.43	50.77	165.63	4.96	4.79	8.23343	55.44	0.76	1.66	12.7132	547.57	9.17	10.12	3.52687	8	0.47	0.93	22.4744	-
Chv1SOAPK55_0103442	908	Transposable element Tcb2 transposase, partial [Stegodyphus mimosarum]	KFM66314	3.94e-07	98	301	35.93	50.08	0	0	0	20801.3	0	0	0	20801.3	8	0.47	0.52	61.6138	0	0	0	20801.3	-
Chv1VELVK75_0002983	1284	Catalase, putative [Pediculus humanus corporis]	XP_002427710	0	348	448.05	35.73	49.79	0	0	0	30963.1	22.48	0.79	1.74	11.9439	18.59	0.76	0.84	39.5344	0	0	0	30963.1	GO:0016746 transferase activity, transferring acyl groups F; GO:0009056 catabolic process P; GO:0006461 protein complex assembly P; GO:0043167 ion binding F; GO:0006520 cellular amino acid metabolic process P; GO:0005794 Golgi apparatus C; GO:0009058 biosynthetic process P; GO:0003674 molecular_function F; GO:0051301 cell division P; GO:0044281 small molecule metabolic process P; GO:0008219 cell …
Chv1VELVK21_0030807	652	odorant-binding protein 1 precursor [Zootermopsis nevadensis]	AAN15921	5.49e-24	107	197.78	35.69	49.74	0	0	0	13668.4	0	0	0	13668.4	7.09	0.59	0.65	45.665	3	1.21	2.43	10.0761	GO:0003674 molecular_function F
Chv1VELVK85_0003711	911	Glutathione S-transferase 1-1, partial [Zootermopsis nevadensis]	KDR06629	3.19e-41	143	299.65	35.63	49.66	48.42	5.58	5.39	7.17537	36.97	1.96	4.28	4.85794	21.75	1.27	1.41	22.6032	4.14	1.02	2.05	11.0642	GO:0003674 molecular_function F
Chv1VELVK29_0008894	5143	hypothetical protein L798_11578 [Zootermopsis nevadensis]	KDR14784	2.28e-59	374	1962.03	35.49	49.46	20.8	0.36	0.35	109.315	1.03	0.01	0.02	1132.39	67.25	0.67	0.74	47.8996	0.36	0.01	0.02	828.443	GO:0003674 molecular_function F
Chv1VELVK29_0010001	1140	PREDICTED: uncharacterized protein LOC103509653 [Diaphori- citri]	XP_008472500	1.85e-30	150	387.66	35.42	49.36	32.16	2.84	2.75	13.9736	1.05	0.04	0.09	219.519	38.29	1.77	1.96	16.6181	0	0	0	26789.9	-
Chv1VELVK85_0000156	1864	Glucose dehydroge-se [acceptor]	KDR08567	1.68e-120	557	670.48	35.35	49.27	0	0	0	46333.9	0	0	0	46333.9	0	0	0	46333.9	0	0	0	46333.9	-
Chv1VELVK55_0003483	932	protein C20orf121, putative [Pediculus humanus corporis]	XP_002425666	3.24e-74	291	303.7	35.14	48.97	1	0.11	0.11	346.435	3.02	0.16	0.34	60.1147	61	3.49	3.85	8.17402	0	0	0	20987.9	GO:0006810 transport P; GO:0005622 intracellular C; GO:0003674 molecular_function F
Chv1VELVK75_0019647	776	ryanodine receptor-like protein [Phlebotomus papatasi]	ABV44719	4.16e-06	116	242.75	35.11	48.93	10.43	1.46	1.41	26.9517	12	0.77	1.69	12.1188	30.73	2.14	2.36	12.9645	31	9.61	19.25	1.1976	-
Chv1VELVK35_0006568	888	-	-	-	-	284.39	34.87	48.6	0	0	0	19653.5	4.26	0.23	0.51	39.9403	16.22	0.98	1.08	28.7554	24	6.14	12.3	1.81219	-
Chv1TRINITY_0050318	418	glucan 1,6-alpha-glucosidase [Paenibacillus alvei TS-15]	EPY05864	1.34e-08	69	102.69	34.81	48.51	0	0	0	7097.29	0	0	0	7097.29	0	0	0	7097.29	0	0	0	7097.29	GO:0005975 carbohydrate metabolic process P
Chv1VELVK35_0010205	2821	organic cation transporter, putative [Pediculus humanus corporis]	XP_002424094	0	540	1026.4	34.72	48.38	105.64	3.45	3.33	11.267	9.4	0.14	0.31	65.3976	67.82	1.24	1.36	24.8475	0	0	0	70929.4	GO:0055085 transmembrane transport P; GO:0022857 transmembrane transporter activity F; GO:0005575 cellular_component C
Chv1SOAPK45_0110323	579	-	-	-	-	163.95	34.64	48.28	0	0	0	11330.6	18.23	1.73	3.78	5.3892	0	0	0	11330.6	0	0	0	11330.6	-
Chv1TRINITY_0060183	448	-	-	-	-	112.69	34.34	47.85	0	0	0	7788.33	0	0	0	7788.33	10.86	1.37	1.52	17.0071	0	0	0	7788.33	-
Chv1VELVK75_0001445	1700	PREDICTED: organic cation transporter protein [Acyrthosiphon pisum]	XP_001944718	3.17e-111	355	587.15	34.24	47.72	0	0	0	40575.4	0	0	0	40575.4	35.66	1.09	1.2	27.0245	0	0	0	40575.4	GO:0055085 transmembrane transport P; GO:0022857 transmembrane transporter activity F; GO:0005575 cellular_component C
Chv1VELVK55_0022379	595	PREDICTED: uncharacterized protein LOC103310331 [Acyrthosiphon pisum]	XP_008186497	9.95e-20	64	165.88	33.79	47.08	0	0	0	11464	0	0	0	11464	11.17	1.03	1.14	24.3402	1	0.47	0.94	25.3157	-
Chv1VELVK85_0002268	521	Esterase FE4 [Zootermopsis nevadensis]	KDR14817	8.3e-77	172	136.94	33.48	46.66	34.96	8.31	8.03	4.54131	3.64	0.4	0.88	22.5014	57.71	6.17	6.81	3.89597	0	0	0	9464.1	-
Chv1VELVK25_0011378	4557	putative multidrug resistance-associated protein [Zootermopsis nevadensis]	KDR20353	0	1323	1631.34	33.43	46.6	0	0	0	112733	8.22	0.07	0.16	118.846	60.12	0.67	0.74	44.5479	6	0.23	0.46	41.5676	-
Chv1VELVK45_0002276	1480	PREDICTED: prostatic acid phosphatase-like [-sonia vitripennis]	XP_001600994	4.86e-89	365	491.33	33.4	46.54	0	0	0	33953.9	0	0	0	33953.9	0	0	0	33953.9	0	0	0	33953.9	GO:0016791 phosphatase activity F
Chv1VELVK65_0011218	675	PREDICTED: alpha-tocopherol transfer protein-like [-sonia vitripennis]	XP_001606350	3.04e-35	138	191.49	33.04	46.04	1	0.17	0.16	218.441	0	0	0	13233.7	3.57	0.29	0.32	87.5182	0	0	0	13233.7	-
Chv1VELVK85_0000539	1617	serine carboxypeptidase [Coptotermes formosanus]	AGM32338	3.38e-153	425	535.51	33	45.99	72.97	4.35	4.2	8.5098	0	0	0	37006.9	5.6	0.18	0.2	156.394	0	0	0	37006.9	GO:0008150 biological_process P; GO:0008233 peptidase activity F
Chv1SOAPK21_0008820	1137	-	-	-	-	360	32.99	45.97	50	4.44	4.28	8.34812	41	1.67	3.65	5.26274	133.25	6.19	6.83	4.43654	22	4.06	8.12	2.50249	-
Chv1VELVK55_0000322	263	hypothetical protein ASPNIDRAFT_191424 [Aspergillus niger ATCC 1015]	EHA21138	2.2e-41	71	41	32.84	45.76	1	0.79	0.76	46.7835	1	0.38	0.82	24.3755	3.36	0.79	0.87	19.907	0	0	0	2834.26	-
Chv1SOAPK75_0036078	488	PREDICTED: casein ki-se I isoform alpha isoform X1 [Poecilia formosa]	XP_007543831	2.4e-37	77	121.74	32.68	45.55	0	0	0	8413.72	6.1	0.74	1.61	11.9483	0	0	0	8413.72	0	0	0	8413.72	-
Chv0TRINITY_0017168	705	ADP-ribosylation factor-like protein 3 [Zootermopsis nevadensis]	KDR16095	7.54e-92	179	197.99	32.31	45.03	72.54	11.49	11.09	3.16506	35.83	2.61	5.71	3.312	77.4	5.96	6.57	4.2002	1.35	0.48	0.97	22.3948	GO:0007165 sig-l transduction P; GO:0043167 ion binding F; GO:0006810 transport P; GO:0005622 intracellular C
Chv1SOAPK35_0005509	396	-	-	-	-	87.42	32.3	45.01	0	0	0	6042.07	1	0.17	0.37	51.9636	0	0	0	6042.07	1	1.1	2.19	13.3426	-
Chv1VELVK75_0003185	683	PREDICTED: elongation of very long chain fatty acids protein AAEL008004 [Harpeg-thos saltator]	XP_011151305	5.18e-42	127	189.51	32.21	44.88	0	0	0	13096.9	0	0	0	13096.9	0	0	0	13096.9	0	0	0	13096.9	-
Chv1SOAPK85_0009981	456	-	-	-	-	108.36	32.15	44.8	0.82	0.24	0.23	150.21	0	0	0	7489.11	12.43	1.54	1.7	14.2921	5.15	4.03	8.07	3.217	-
Chv1VELVK75_0012258	609	hypothetical protein EUTSA_v10024193mg [Eutrema salsugineum]	XP_006412058	3.05e-12	91	160.78	31.74	44.24	5.86	1.12	1.08	31.7333	0	0	0	11111.5	0	0	0	11111.5	5.2	2.36	4.72	4.72717	-
Chv1VELVK65_0005722	3172	PREDICTED: sodium-independent sulfate anion transporter-like [Megachile rotundata]	XP_003708289	4.14e-173	588	1060.08	31.69	44.16	304.35	8.79	8.49	4.03954	120.65	1.59	3.49	5.26689	353.44	5.72	6.31	4.92571	42.46	2.38	4.77	3.81821	-
Chv1VELVK29_0005134	2045	Glucose dehydroge-se [acceptor]	KDR19978	6.34e-123	85	662.82	31.61	44.05	0	0	0	45804.5	0	0	0	45804.5	0	0	0	45804.5	0	0	0	45804.5	GO:0008150 biological_process P; GO:0016491 oxidoreductase activity F; GO:0043167 ion binding F
Chv1VELVK35_0016695	1426	F-box/LRR-repeat protein 14 [Zootermopsis nevadensis]	KDR10540	0	396	445.24	31.55	43.96	89.34	6.13	5.91	5.77917	45.91	1.44	3.15	5.81282	182.49	6.7	7.39	4.00665	63.33	8.82	17.66	1.07523	GO:0003674 molecular_function F
Chv1VELVK25_0018735	526	-	-	-	-	129.13	31.15	43.41	16.04	3.76	3.63	9.32828	0	0	0	8924.4	0	0	0	8924.4	0	0	0	8924.4	-
Chv1SOAPK85_0008389	334	-	-	-	-	63	31.15	43.41	1	0.48	0.47	71.878	1	0.23	0.5	37.4504	3	0.53	0.59	34.2264	0	0	0	4354.55	-
Chv1VELVK25_0001039	279	-	-	-	-	44	30.96	43.15	0	0	0	3041.58	2	0.66	1.43	13.1357	12	2.63	2.9	6.01207	0	0	0	3041.58	-
Chv1VELVK55_0002152	308	-	-	-	-	53.77	30.96	43.14	0	0	0	3716.72	0	0	0	3716.72	0	0	0	3716.72	0	0	0	3716.72	-
Chv1VELVK21_0035048	1335	Glutathione S-transferase omega-1 [Zootermopsis nevadensis]	KDR22870	2.51e-66	228	405.63	30.95	43.13	161.63	11.94	11.52	2.91047	64.02	2.17	4.74	3.79786	197.97	7.78	8.58	3.36483	11	1.66	3.32	5.63876	-
Chv1VELVK29_0006477	1932	Rec-me: Full=Cytochrome P450 4C1; Alt-me: Full=CYPIVC1 [Blaberus discoidalis]	P29981	6.65e-118	111	608.31	30.85	42.99	0	0	0	42037.7	0	0	0	42037.7	0	0	0	42037.7	0	0	0	42037.7	GO:0008150 biological_process P; GO:0016491 oxidoreductase activity F; GO:0043167 ion binding F; GO:0043226 organelle C; GO:0003674 molecular_function F
Chv1VELVK65_0003124	569	Glucose dehydroge-se [acceptor]	KDR08567	3.28e-53	180	141.41	30.6	42.64	0	0	0	9773	0	0	0	9773	0	0	0	9773	0	0	0	9773	GO:0008150 biological_process P; GO:0016491 oxidoreductase activity F; GO:0043167 ion binding F
Chv1VELVK25_0023426	2305	Calcyphosin-like protein [Zootermopsis nevadensis]	KDR19448	3.36e-104	226	727	30.48	42.48	2	0.08	0.08	418.088	5	0.09	0.2	87.0138	74	1.66	1.83	16.1302	10	0.8	1.6	11.1164	GO:0043167 ion binding F
Chv1TRINITY_0085839	330	catalase (EC 1.11.1.6) - guinea pig (fragment)]	S65793	1.55e-18	65	60.29	30.47	42.47	0	0	0	4167.28	0	0	0	4167.28	0	0	0	4167.28	0	0	0	4167.28	GO:0008150 biological_process P; GO:0009056 catabolic process P; GO:0016491 oxidoreductase activity F; GO:0043167 ion binding F; GO:0006950 response to stress P; GO:0003674 molecular_function F
Chv1VELVK29_0012013	1408	catalase [Pongo abelii]	NP_001124739	0	357	423.31	30.42	42.4	0	0	0	29253.4	0	0	0	29253.4	4.18	0.16	0.17	165.388	0	0	0	29253.4	GO:0016746 transferase activity, transferring acyl groups F; GO:0009056 catabolic process P; GO:0006461 protein complex assembly P; GO:0043167 ion binding F; GO:0006520 cellular amino acid metabolic process P; GO:0005794 Golgi apparatus C; GO:0009058 biosynthetic process P; GO:0003674 molecular_function F; GO:0051301 cell division P; GO:0044281 small molecule metabolic process P; GO:0008219 cell …
Chv1VELVK75_0012101	779	hypothetical protein X777_16415, partial [Cerapachys biroi]	EZA47325	2.86e-30	134	209	30.08	41.92	0	0	0	14443.7	0	0	0	14443.7	6	0.42	0.46	56.9872	1	0.31	0.62	31.8959	-
Chv1VELVK21_0037441	2802	hypothetical protein L798_15305 [Zootermopsis nevadensis]	KDR10068	1.7e-33	198	883	30.08	41.92	9	0.3	0.29	113.58	20	0.3	0.66	26.4556	110	2.02	2.23	13.1811	10	0.64	1.29	13.5017	-
Chv1VELVK21_0013666	1717	Rec-me: Full=Cytochrome P450 4C1; Alt-me: Full=CYPIVC1 [Blaberus discoidalis]	P29981	1.75e-118	113	510.59	29.45	41.04	0	0	0	35284.8	2.49	0.06	0.14	122.502	0	0	0	35284.8	4.57	0.51	1.02	17.0795	GO:0008150 biological_process P; GO:0016491 oxidoreductase activity F; GO:0043167 ion binding F; GO:0043226 organelle C; GO:0003674 molecular_function F
Chv1VELVK75_0011031	1119	-	-	-	-	315.4	29.44	41.03	0	0	0	21796.4	3	0.12	0.27	62.8455	0	0	0	21796.4	0	0	0	21796.4	-
Chv1VELVK25_0005659	4403	putative multidrug resistance-associated protein [Zootermopsis nevadensis]	KDR20353	5.51e-15	252	1384.79	29.41	40.99	6.86	0.14	0.14	233.554	0	0	0	95695.5	0	0	0	95695.5	0	0	0	95695.5	GO:0016887 ATPase activity F; GO:0055085 transmembrane transport P; GO:0022857 transmembrane transporter activity F; GO:0043167 ion binding F; GO:0005575 cellular_component C
Chv1VELVK55_0003518	1738	Homogentisate 1,2-dioxyge-se [Zootermopsis nevadensis]	KDR08225	0	436	516.82	29.42	40.99	173	9.52	9.2	3.46456	120.26	3.03	6.63	2.57612	186.6	5.58	6.16	4.54835	10.05	1.11	2.22	7.86335	GO:0008150 biological_process P; GO:0016491 oxidoreductase activity F; GO:0009056 catabolic process P; GO:0006520 cellular amino acid metabolic process P
Chv1VELVK45_0001002	1583	Cytochrome P450 4C1, partial [Stegodyphus mimosarum]	KFM80254	9.37e-73	385	466.01	29.4	40.97	5.42	0.33	0.32	99.4148	3.12	0.09	0.19	89.2927	0	0	0	32204.2	2.34	0.29	0.58	30.4299	GO:0008150 biological_process P; GO:0016491 oxidoreductase activity F; GO:0043167 ion binding F; GO:0003674 molecular_function F
Chv1VELVK25_0021210	331	-	-	-	-	58.47	29.39	40.96	0	0	0	4041.51	0	0	0	4041.51	0	0	0	4041.51	0	0	0	4041.51	-
Chv1VELVK45_0005878	436	senescence-associated protein [Coccidioides posadasii str. Silveira]	EFW13181	4.61e-73	109	92.23	29.29	40.81	1.73	0.54	0.52	61.2471	11.17	1.6	3.51	4.94673	16.56	2.16	2.38	9.13537	2	1.73	3.46	7.04609	-
Chv1VELVK21_0028607	1983	Putative fatty acyl-CoA reductase [Zootermopsis nevadensis]	KDR11037	0	466	594	29.29	40.81	6	0.29	0.28	114.503	1	0.02	0.05	353.032	28	0.73	0.81	34.8129	23	2.18	4.36	3.94953	-
Chv1VELVK25_0012547	5331	hypothetical protein L798_11116 [Zootermopsis nevadensis]	KDR14897	5.15e-67	244	1679.47	29.28	40.8	38.6	0.65	0.63	50.4411	13.43	0.1	0.23	74.9182	157.14	1.5	1.66	17.5506	10	0.32	0.65	25.6802	-
ChvKITESOAP_0105466	266	-	-	-	-	36.46	28.47	39.67	0	0	0	2520.53	0	0	0	2520.53	10.11	2.35	2.59	5.91136	2	14.94	29.92	2.7861	-
Chv1VELVK21_0023143	1865	putative cytochrome P450 49a1 [Zootermopsis nevadensis]	KDR13690	0	490	538.94	28.4	39.58	5	0.25	0.25	124.598	0	0	0	37243.9	8	0.22	0.25	110.317	5	0.51	1.02	16.4781	GO:0008150 biological_process P; GO:0016491 oxidoreductase activity F; GO:0043167 ion binding F; GO:0003674 molecular_function F
Chv1VELVK65_0004948	1766	UDP-glucuronosyltransferase 2B7, partial [Zootermopsis nevadensis]	KDR07235	8.87e-37	122	507.03	28.36	39.52	19	1.03	0.99	30.9238	63	1.56	3.41	4.82407	105	3.09	3.41	7.92917	9	0.97	1.95	8.6142	GO:0008150 biological_process P; GO:0016757 transferase activity, transferring glycosyl groups F
Chv1VELVK65_0001193	1440	Prostaglandin reductase 1 [Zootermopsis nevadensis]	KDR24385	1.67e-138	336	403.93	28.31	39.45	27.98	1.9	1.83	16.7339	8	0.25	0.54	30.2363	36.44	1.32	1.46	18.194	0	0	0	27914.2	GO:0008150 biological_process P; GO:0016491 oxidoreductase activity F; GO:0043167 ion binding F
Chv1VELVK21_0040656	1611	Lysosomal acid phosphatase [Zootermopsis nevadensis]	KDR11060	4e-51	360	454.24	28.1	39.17	0	0	0	31390.8	0	0	0	31390.8	2.59	0.08	0.09	285.431	0	0	0	31390.8	-
Chv1VELVK25_0012266	4653	PREDICTED: uncharacterized protein LOC101885994 [Danio rerio]	XP_005156176	6.31e-51	93	1401	28.1	39.16	0	0	0	96815.7	4	0.04	0.08	209.512	47	0.52	0.57	48.9322	3	0.11	0.22	71.3706	-
Chv1VELVK21_0020460	2721	hypothetical protein L798_06382 [Zootermopsis nevadensis]	KDR19584	2.27e-31	520	799	28.08	39.13	40	1.36	1.31	23.1578	2	0.03	0.07	238.459	7	0.13	0.15	186.833	0	0	0	55215.1	-
Chv0TRINITY_0013387	472	-	-	-	-	99.52	28.05	39.09	0	0	0	6878.23	0	0	0	6878.23	21.11	2.52	2.78	7.7351	0	0	0	6878.23	-
Chv1VELVK25_0008687	943	extracellular Cu/Zn-superoxide dismutase [Phaedon cochleariae]	AEY77316	7.78e-49	167	245.36	28	39.02	51.02	5.64	5.45	5.5761	49.9	2.53	5.54	2.94728	38.21	2.16	2.38	10.5403	0	0	0	16956.4	-
Chv1VELVK85_0000964	1261	hypothetical protein L798_12753 [Zootermopsis nevadensis]	KDR22623	5.83e-48	288	343.89	27.99	39.01	6.33	0.5	0.48	62.8447	0	0	0	23765.2	30.07	1.25	1.38	18.7685	0	0	0	23765.2	GO:0003674 molecular_function F
Chv1VELVK55_0000705	791	PREDICTED: ecdysteroid-regulated 16 kDa protein [-sonia vitripennis]	XP_001601418	5.51e-36	131	198.2	27.99	39.01	16.68	2.28	2.21	13.7685	0.92	0.06	0.13	127.95	5.88	0.4	0.44	55.1411	0	0	0	13697.4	-
Chv1VELVK25_0000655	240	-	-	-	-	28	27.88	38.86	0	0	0	1935.91	1	0.47	1.03	16.6494	3	0.79	0.87	15.2161	0	0	0	1935.91	-
Chv1VELVK55_0027472	1130	beta-1,3(4)-gluca-se LIC1 [Periplaneta america-]	ABR28480	2.11e-135	322	302	27.87	38.84	0	0	0	20870.4	12	0.49	1.08	15.0765	53	2.48	2.73	9.35462	2	0.37	0.74	23.0694	GO:0008150 biological_process P; GO:0016798 hydrolase activity, acting on glycosyl bonds F
Chv1VELVK21_0021588	2095	-	-	-	-	595.09	27.65	38.53	0	0	0	41124.1	0	0	0	41124.1	47.74	1.18	1.3	20.4627	0	0	0	41124.1	-
Chv1SOAPK85_0010794	617	-	-	-	-	141.53	27.46	38.27	0	0	0	9781.29	0.17	0.01	0.03	474.895	0	0	0	9781.29	4.4	1.95	3.9	4.91745	-
Chv1VELVK21_0007899	439	-	-	-	-	86.16	27.07	37.73	21.34	6.54	6.31	4.6798	5.73	0.81	1.78	9.00191	31.51	4.08	4.5	4.4882	0	0	0	5955	-
Chv1VELVK75_0012130	716	-	-	-	-	169	27.04	37.68	0	0	0	11679.6	0	0	0	11679.6	0	0	0	11679.6	0	0	0	11679.6	-
Chv1VELVK21_0014067	1284	SCP-like extracellular domain containing protein 1 [Coptotermes formosanus]	AGM32429	2e-51	201	337.99	26.95	37.56	0	0	0	23357.5	0	0	0	23357.5	67.34	2.76	3.04	8.24072	3.49	0.55	1.11	14.8027	-
Chv1VELVK55_0002136	7741	PREDICTED: nucleolar and coiled-body phosphoprotein 1-like isoform X2 [Microplitis demolitor]	XP_008550516	1.36e-19	127	2262.41	26.92	37.51	410.27	4.71	4.55	6.39545	647.95	3.4	7.44	2.09312	771.29	5.07	5.59	4.81739	65	1.43	2.85	5.32309	-
Chv1VELVK21_0022826	2347	Solute carrier family 2, facilitated glucose transporter member 8 [Zootermopsis nevadensis]	KDR23340	3.78e-100	478	648	26.65	37.14	0	0	0	44780.4	41	0.75	1.63	9.47277	84	1.85	2.04	12.6664	2	0.16	0.31	49.4985	GO:0055085 transmembrane transport P; GO:0022857 transmembrane transporter activity F; GO:0005575 cellular_component C
Chv1VELVK65_0013493	350	-	-	-	-	57.89	26.33	36.69	0	0	0	4001.43	0	0	0	4001.43	0	0	0	4001.43	0	0	0	4001.43	-
Chv1VELVK55_0000605	759	chemosensory protein [Rhyparobia maderae]	AAM77025	2.43e-19	32	175.99	26.17	36.46	1.36	0.2	0.19	148.266	42.09	2.79	6.11	2.50624	10.46	0.74	0.82	27.5725	0	0	0	12162.6	-
Chv1VELVK21_0022650	1059	Elongation of very long chain fatty acids protein 7 [Zootermopsis nevadensis]	KDR06852	9.28e-46	145	261.44	26.02	36.26	0	0	0	18067.6	0	0	0	18067.6	0	0	0	18067.6	0	0	0	18067.6	GO:0005575 cellular_component C
Chv1SOAPK45_0002437	801	CSP precursor [Locusta migratoria]	AAO16783	3.74e-29	109	185	25.73	35.85	0	0	0	12785.2	23.24	1.44	3.15	4.77063	0	0	0	12785.2	0	0	0	12785.2	-
Chv1VELVK29_0008903	3017	PREDICTED: leucine-rich repeat-containing protein 4 [Tribolium castaneum]	XP_973226	0	618	809.01	25.49	35.53	72.17	2.2	2.12	12.9984	25.69	0.36	0.78	18.872	200.22	3.41	3.76	6.63547	0	0	0	55906.8	GO:0003674 molecular_function F
Chv1VELVK29_0010196	2012	putative alcohol dehydroge-se [Gryllotalpa orientalis]	AAR84629	3.85e-65	220	524.02	25.43	35.44	2.84	0.13	0.13	212.749	0	0	0	36212.9	9.64	0.25	0.27	89.06	0	0	0	36212.9	GO:0008150 biological_process P; GO:0016491 oxidoreductase activity F
Chv1VELVK65_0012691	655	ryanodine receptor-like protein [Phlebotomus papatasi]	ABV44719	2.22e-06	116	141.25	25.34	35.31	8.57	1.49	1.44	19.0804	0	0	0	9761.94	26.27	2.19	2.41	8.82367	0	0	0	9761.94	-
Chv1VELVK85_0000382	2018	PREDICTED: solute carrier organic anion transporter family member 5A1-like [Apis florea]	XP_003692749	3.66e-110	132	521.24	25.22	35.14	2	0.09	0.09	299.761	6.51	0.14	0.3	47.9356	100.94	2.59	2.86	8.47917	0	0	0	36020.8	GO:0005575 cellular_component C; GO:0006810 transport P; GO:0003674 molecular_function F
Chv1SOAPK75_0025407	258	-	-	-	-	30	25.1	34.99	0	0	0	2074.12	5	1.97	4.3	3.59233	3	0.72	0.8	16.3024	0	0	0	2074.12	-
Chv1VELVK29_0015041	2379	PREDICTED: skin secretory protein xP2-like [Acyrthosiphon pisum]	XP_008180188	6.44e-45	260	617.26	25.02	34.87	0	0	0	42656.1	0	0	0	42656.1	33.94	0.74	0.81	29.8491	0	0	0	42656.1	GO:0008150 biological_process P; GO:0005576 extracellular region C; GO:0003674 molecular_function F
Chv1VELVK35_0038522	361	Transposable element Tcb1 transposase, partial [Stegodyphus mimosarum]	KFM69429	1.92e-36	120	57.89	24.95	34.77	9	3.79	3.66	7.44809	3.28	0.64	1.41	10.555	24.91	4.03	4.44	3.81411	0	0	0	4001.43	-
Chv1VELVK25_0020646	1166	hypothetical protein KGM_15508 [Da-us plexippus]	EHJ79053	6.72e-76	297	279.18	24.85	34.63	0	0	0	19293.5	9.25	0.37	0.8	18.077	37.42	1.69	1.87	12.2461	0	0	0	19293.5	GO:0006810 transport P; GO:0005622 intracellular C; GO:0003674 molecular_function F
Chv1VELVK21_0013767	1585	PREDICTED: prostatic acid phosphatase [Acromyrmex echi-tior]	XP_011049758	2.53e-89	355	394.11	24.83	34.6	0	0	0	27235.6	0	0	0	27235.6	14.42	0.47	0.52	44.8149	0	0	0	27235.6	GO:0016791 phosphatase activity F
Chv1VELVK55_0027441	309	-	-	-	-	43	24.6	34.28	4	2.24	2.17	12.42	1	0.26	0.58	25.5641	14.59	2.83	3.12	4.83417	0	0	0	2972.47	-
ChvKITESOAP_0133758	462	-	-	-	-	84.28	24.52	34.18	0	0	0	5825.09	0	0	0	5825.09	0	0	0	5825.09	7.1	5.41	10.83	1.8152	-
Chv1VELVK55_0007118	1644	hypothetical protein L798_10415 [Zootermopsis nevadensis]	KDR14381	5.49e-89	423	405.05	24.51	34.15	17.05	1	0.96	27.5269	0	0	0	27991.6	97.44	3.09	3.41	6.82575	3.1	0.36	0.73	19.9697	-
Chv1VELVK85_0002129	840	PREDICTED: glucose dehydroge-se [acceptor]	XP_003690767	2.17e-54	225	186.5	24.47	34.1	0	0	0	12888.9	1.09	0.06	0.14	101.768	6.52	0.42	0.46	46.8116	0	0	0	12888.9	GO:0016491 oxidoreductase activity F
Chv1VELVK65_0009408	2534	N-acetyllactosaminide beta-1,3-N-acetylglucosaminyltransferase, putative [Pediculus humanus corporis]	XP_002432731	1.57e-142	385	643	24.37	33.96	71	2.6	2.51	10.5013	30.09	0.5	1.1	12.8068	112	2.28	2.51	9.42713	21	1.51	3.02	4.68246	GO:0003674 molecular_function F
Chv1SOAPK65_0063400	379	-	-	-	-	61	24.22	33.75	0	0	0	4216.34	0	0	0	4216.34	0	0	0	4216.34	0	0	0	4216.34	-
Chv1TRINITY_0124825	731	Rec-me: Full=Lazarillo protein; Flags: Precursor [Schistocerca america-]	P49291	6.24e-06	186	153.58	23.94	33.36	0	0	0	10614	0	0	0	10614	0	0	0	10614	0	0	0	10614	-
Chv1VELVK25_0022300	1274	solute carrier family 22 protein [Coptotermes formosanus]	AGM32704	2.76e-62	220	297.27	23.92	33.33	0	0	0	20543.5	19	0.68	1.48	9.37537	47.17	1.95	2.15	10.3456	2	0.32	0.64	22.7081	-
Chv1VELVK29_0024958	920	D--directed R- polymerase III subunit RPC4 [Zootermopsis nevadensis]	KDR12904	1.57e-13	82	203.03	23.86	33.25	52.14	5.94	5.73	4.51507	35.34	1.85	4.04	3.44339	28.88	1.68	1.85	11.5373	0	0	0	14031.2	-
Chv1TRINITY_0072149	1617	Proton-coupled amino acid transporter 1 [Zootermopsis nevadensis]	KDR21512	1.44e-167	386	384.4	23.69	33.01	30	1.79	1.73	14.8532	23.33	0.64	1.39	9.87396	67.7	2.18	2.41	9.3224	36.96	4.43	8.87	1.5906	GO:0005575 cellular_component C
Chv1SOAPK75_0034361	407	-	-	-	-	66.77	23.61	32.9	14.19	4.89	4.73	5.4521	2.53	0.41	0.89	15.7702	13.07	1.84	2.03	8.37684	1.27	1.3	2.6	8.02849	-
Chv1VELVK25_0030250	743	-	-	-	-	154	23.52	32.77	0	0	0	10643	0	0	0	10643	10	0.73	0.8	25.2348	0	0	0	10643	-
Chv1VELVK65_0000108	422	Cytochrome P450 4C1 [Cerapachys biroi]	EZA48420	4.24e-06	55	69.87	23.34	32.52	0	0	0	4829.3	1.01	0.15	0.33	41.1257	0	0	0	4829.3	0	0	0	4829.3	GO:0008150 biological_process P; GO:0016491 oxidoreductase activity F; GO:0043167 ion binding F; GO:0003674 molecular_function F
Chv1VELVK75_0002271	1823	6-phosphofructo-2-ki-se/fructose-2,6-biphosphatase 2 [Zootermopsis nevadensis]	KDR09557	0	448	431.9	23.33	32.52	23.93	1.25	1.21	20.9187	0	0	0	29847	107.28	3.06	3.37	6.61077	3.86	0.4	0.8	17.1033	GO:0005975 carbohydrate metabolic process P; GO:0008150 biological_process P; GO:0016791 phosphatase activity F; GO:0043167 ion binding F; GO:0016301 ki-se activity F
Chv1VELVK21_0014951	1237	putative beta-1,3-glucanosyltransferase [Penicillium oxalicum 114-2]	EPS25681	1.52e-166	318	278.6	23.18	32.3	0	0	0	19253.4	1	0.04	0.08	165.585	1	0.04	0.05	446.963	3.03	0.5	1.01	14.0528	-
Chv1VELVK65_0003123	415	PREDICTED: glucose dehydroge-se [FAD, quinone]	XP_973336	2.74e-35	141	67.45	23.12	32.23	0	0	0	4662.07	0	0	0	4662.07	2.66	0.37	0.41	41.2857	0	0	0	4662.07	GO:0008150 biological_process P; GO:0016491 oxidoreductase activity F; GO:0043167 ion binding F
Chv1VELVK55_0009075	488	-	-	-	-	85.89	23.06	32.14	0	0	0	5936.34	0	0	0	5936.34	0	0	0	5936.34	3.44	2.34	4.68	3.81677	-
Chv1VELVK55_0002182	997	hypothetical protein KGM_15604 [Da-us plexippus]	EHJ79163	9.82e-81	358	214.77	22.94	31.97	0	0	0	14842.5	0	0	0	14842.5	37.1	1.98	2.18	9.50211	2.22	0.49	0.97	14.7821	GO:0008150 biological_process P; GO:0016491 oxidoreductase activity F; GO:0043167 ion binding F
Chv1TRINITY_0019266	457	-	-	-	-	77.36	22.88	31.88	0	0	0	5346.89	0	0	0	5346.89	0	0	0	5346.89	0	0	0	5346.89	-
Chv1VELVK35_0012689	4390	Distal-less, partial [Thermobia domestica]	CDG15336	7.1e-48	117	1064.96	22.69	31.62	3	0.06	0.06	409.43	2	0.02	0.04	317.832	82.49	0.96	1.06	21.1974	7	0.28	0.56	23.2607	GO:0003677 D- binding F; GO:0005634 nucleus C; GO:0001071 nucleic acid binding transcription factor activity F; GO:0034641 cellular nitrogen compound metabolic process P; GO:0009058 biosynthetic process P
Chv1VELVK75_0002665	1178	hypothetical protein L798_10415 [Zootermopsis nevadensis]	KDR14381	1.58e-77	318	256.84	22.6	31.49	0.73	0.06	0.06	398.912	0	0	0	17749.7	13.79	0.62	0.68	30.5382	4	0.71	1.41	9.81533	GO:0003674 molecular_function F
Chv1SOAPK75_0032094	344	-	-	-	-	48	22.51	31.37	0	0	0	3317.99	0	0	0	3317.99	1	0.17	0.19	77.0265	0	0	0	3317.99	-
Chv1VELVK35_0009002	2385	PREDICTED: serine/threonine-protein ki-se ICK isoform X1 [Harpeg-thos saltator]	XP_011142750	0	597	556.18	22.49	31.34	141.46	5.53	5.34	4.55959	51.66	0.92	2.02	6.45308	135.55	2.93	3.24	6.73783	38.6	2.97	5.94	2.2036	GO:0006464 cellular protein modification process P; GO:0043167 ion binding F; GO:0016301 ki-se activity F
Chv1VELVK75_0024665	246	-	-	-	-	24	22.48	31.33	1	0.92	0.89	27.3923	0	0	0	1659.5	0	0	0	1659.5	0	0	0	1659.5	-
Chv1VELVK55_0006787	1482	Serpin I2 [Zootermopsis nevadensis]	KDR09404	1.71e-70	385	329.68	22.38	31.18	0	0	0	22783.2	0	0	0	22783.2	38.61	1.36	1.5	14.0157	0	0	0	22783.2	GO:0005615 extracellular space C
Chv1VELVK55_0019463	638	conserved hypothetical protein [Pediculus humanus corporis]	XP_002432147	1.73e-24	171	119.9	22.26	31.02	1.65	0.3	0.29	83.4405	1	0.08	0.18	71.267	21.01	1.8	1.99	9.36319	0	0	0	8286.57	-
Chv1TRINITY_0019827	864	Androgen-induced protein 1 [Zootermopsis nevadensis]	KDR12478	1.4e-31	203	174.55	22.13	30.84	0	0	0	12063.1	24.7	1.39	3.05	4.2352	0	0	0	12063.1	0	0	0	12063.1	-
Chv1TRINITY_0082616	560	-	-	-	-	100	22.11	30.82	0	0	0	6911.4	0	0	0	6911.4	1.65	0.16	0.18	98.138	0	0	0	6911.4	-
Chv1VELVK29_0019558	344	-	-	-	-	47	22.04	30.71	2	0.92	0.89	27.0369	1	0.21	0.47	27.9414	14	2.39	2.64	5.506	0	0	0	3248.89	-
Chv0TRINITY_0044600	469	-	-	-	-	77.31	22	30.66	5	1.39	1.34	17.8762	3.33	0.43	0.93	13.8839	33.1	3.98	4.39	3.83395	1	0.74	1.48	11.7998	-
Chv1VELVK21_0038931	660	-	-	-	-	123.85	22	30.66	0	0	0	8559.53	0	0	0	8559.53	0	0	0	8559.53	16.08	6.38	12.78	1.17793	-
Chv1VELVK29_0011211	4041	Farnesyl pyrophosphate synthetase [Zootermopsis nevadensis]	KDR23124	3.13e-72	348	942.64	21.88	30.5	138.37	3.1	3	7.90028	58	0.59	1.3	9.74154	248.88	3.15	3.48	6.22	5.8	0.25	0.5	24.8472	GO:0006629 lipid metabolic process P; GO:0009058 biosynthetic process P
Chv1VELVK25_0012150	3716	PREDICTED: circadian locomoter output cycles protein kaput isoform X3 [Microplitis demolitor]	XP_008555085	0	753	862.63	21.85	30.45	0	0	0	59612.2	0	0	0	59612.2	24.14	0.33	0.37	58.6322	0	0	0	59612.2	-
Chv1VELVK21_0016695	516	-	-	-	-	87.57	21.7	30.25	0	0	0	6052.44	9	1	2.19	5.82819	6.93	0.75	0.83	20.686	0	0	0	6052.44	-
Chv1SOAPK55_0002469	483	-	-	-	-	79.05	21.54	30.02	15.11	4.01	3.87	6.06204	6.24	0.77	1.67	7.5851	7.46	0.87	0.96	17.3512	8.97	6.22	12.46	1.34772	-
Chv1VELVK45_0008185	2114	hypothetical protein L798_10415 [Zootermopsis nevadensis]	KDR14381	1.87e-84	402	467.35	21.5	29.97	19.1	0.85	0.82	28.3547	0	0	0	32296.8	74.63	1.83	2.02	10.2819	6.66	0.59	1.17	10.7289	GO:0003674 molecular_function F
Chv1VELVK29_0036827	1122	Inositol monophosphatase 2 [Zootermopsis nevadensis]	KDR22876	1.47e-104	272	230.28	21.43	29.86	40.48	3.65	3.52	6.59549	38.9	1.61	3.52	3.54817	122.65	5.78	6.37	3.08319	1.51	0.28	0.57	23.291	-
Chv1VELVK65_0011219	817	PREDICTED: alpha-tocopherol transfer protein-like [-sonia vitripennis]	XP_001606350	5.61e-35	138	157.71	21.4	29.83	2.71	0.36	0.34	67.0861	0	0	0	10899.4	40.24	2.65	2.92	6.4336	1	0.29	0.58	24.0689	-
Chv1VELVK55_0003169	5435	PREDICTED: fatty acid synthase [Tribolium castaneum]	XP_008200285	0	1714	1252.05	21.4	29.82	2.52	0.04	0.04	572.437	0	0	0	86522.7	10.9	0.1	0.11	188.245	0	0	0	86522.7	GO:0008150 biological_process P; GO:0016746 transferase activity, transferring acyl groups F; GO:0016491 oxidoreductase activity F; GO:0043167 ion binding F; GO:0009058 biosynthetic process P; GO:0003674 molecular_function F
Chv1SOAPK75_0037178	574	-	-	-	-	99.83	21.34	29.74	18	3.74	3.61	6.42734	16	1.53	3.36	3.73884	45.98	4.42	4.88	3.56451	6	3.01	6.02	2.54408	-
Chv1VELVK21_0016821	1771	kynurenine 3-monooxyge-se [Anopheles stephensi]	AAL40890	0	426	381	21.24	29.61	76	4.1	3.96	5.81321	24	0.59	1.3	9.51352	224	6.57	7.25	2.79329	10	1.08	2.16	5.82591	-
Chv1VELVK25_0018135	5384	Putative helicase mov-10-A [Zootermopsis nevadensis]	KDR14736	0	1040	1229.93	21.22	29.58	390.64	6.51	6.29	3.65153	151.7	1.15	2.53	4.86007	673.36	6.38	7.04	2.9998	11	0.35	0.7	17.0971	-
Chv1VELVK21_0022326	4273	Choline transporter-like protein 1 [Zootermopsis nevadensis]	KDR16745	0	615	964.09	21.12	29.43	264.53	5.6	5.41	4.22674	27	0.26	0.57	21.3988	211	2.53	2.79	7.50346	14.01	0.57	1.14	10.5229	-
Chv1VELVK25_0020430	1280	Aquaporin AQPAe.a [Zootermopsis nevadensis]	KDR08549	1.58e-69	237	263.8	21.11	29.42	16.4	1.27	1.23	18.6378	62.65	2.22	4.86	2.52398	58.88	2.42	2.67	7.35571	0	0	0	18230.6	-
Chv1VELVK25_0048550	294	-	-	-	-	33.43	21.1	29.41	1	0.62	0.6	38.1487	0	0	0	2311.15	2.14	0.44	0.49	25.3853	0	0	0	2311.15	-
Chv1VELVK65_0010575	2427	Major facilitator superfamily domain-containing protein 5 [Zootermopsis nevadensis]	KDR16031	1.83e-127	439	530.96	21.07	29.36	101.09	3.88	3.74	6.09085	83.57	1.47	3.21	3.80843	111.53	2.37	2.62	7.81733	12	0.9	1.81	6.76597	-
Chv1VELVK75_0016324	349	-	-	-	-	46	21.03	29.3	0	0	0	3179.78	0	0	0	3179.78	6	1.01	1.11	12.5457	0	0	0	3179.78	-
Chv1VELVK55_0015819	3060	Lysosomal alpha-mannosidase [Zootermopsis nevadensis]	KDR11229	0	976	674.31	20.93	29.17	151.55	4.55	4.39	5.15999	49.02	0.67	1.47	8.24492	403.16	6.77	7.47	2.74685	30.12	1.76	3.52	3.42373	GO:0005975 carbohydrate metabolic process P; GO:0043167 ion binding F; GO:0003674 molecular_function F; GO:0016798 hydrolase activity, acting on glycosyl bonds F
Chv1VELVK21_0030850	1816	Esterase E4 [Zootermopsis nevadensis]	KDR24383	8.26e-113	550	385.36	20.91	29.13	0	0	0	26630.9	0	0	0	26630.9	0	0	0	26630.9	17.35	1.82	3.64	3.39661	GO:0003674 molecular_function F
Chv1VELVK85_0002306	686	Juvenile hormone epoxide hydrolase 1 [Zootermopsis nevadensis]	KDR10172	7.58e-99	228	123.01	20.79	28.97	3.05	0.5	0.48	46.5257	0.47	0.04	0.08	154.07	0	0	0	8501.48	0	0	0	8501.48	GO:0003674 molecular_function F
Chv1TRINITY_0127614	265	-	-	-	-	26.38	20.77	28.94	0	0	0	1823.96	4.48	1.65	3.61	3.52503	0	0	0	1823.96	0	0	0	1823.96	-
Chv1VELVK45_0004289	790	putative alcohol dehydroge-se [Gryllotalpa orientalis]	AAR84629	3.46e-44	152	146.55	20.73	28.89	25.14	3.45	3.33	6.75706	0	0	0	10128.2	40.02	2.73	3.01	6.01122	0	0	0	10128.2	GO:0008150 biological_process P; GO:0016491 oxidoreductase activity F
Chv1VELVK21_0021336	920	Glutathione S-transferase D7 [Zootermopsis nevadensis]	KDR11944	1.93e-64	216	176.35	20.72	28.88	5.58	0.63	0.61	36.5474	15.03	0.79	1.72	7.03023	21.15	1.23	1.35	13.6799	6.86	1.67	3.35	3.93066	GO:0003674 molecular_function F
Chv1SOAPK55_0005083	314	-	-	-	-	37	20.52	28.6	0	0	0	2557.85	0	0	0	2557.85	3.18	0.61	0.67	18.9749	0	0	0	2557.85	-
Chv1VELVK75_0007571	716	hypothetical protein L798_03772 [Zootermopsis nevadensis]	KDR24117	2.02e-07	106	128	20.48	28.54	20	3.1	3	7.41736	2	0.14	0.31	38.2047	11	0.83	0.92	19.0721	0	0	0	8846.31	-
ChvKITESOAP_0089879	256	hypothetical protein L798_07820 [Zootermopsis nevadensis]	KDR18028	2.08e-08	53	24	20.45	28.5	5	4.2	4.05	5.55178	0	0	0	1659.5	6	1.46	1.61	6.54748	0	0	0	1659.5	-
Chv1VELVK29_0005237	5330	PREDICTED: very long-chain-fatty-acid--CoA ligase bubblegum isoform X2 [Tribolium castaneum]	XP_967873	0	637	1169.71	20.39	28.42	14.45	0.24	0.24	93.7769	37.11	0.29	0.62	18.8912	161.02	1.54	1.7	11.9291	5.73	0.19	0.37	31.209	-
Chv1VELVK65_0003126	1361	PREDICTED: glucose dehydroge-se [FAD, quinone]	XP_011339402	1.32e-113	474	272.31	20.33	28.33	0	0	0	18818.7	0	0	0	18818.7	18.24	0.7	0.78	24.4887	0	0	0	18818.7	GO:0008150 biological_process P; GO:0016491 oxidoreductase activity F; GO:0043167 ion binding F
Chv1SOAPK25_0126685	370	-	-	-	-	49	20.25	28.23	0	0	0	3387.1	0	0	0	3387.1	0	0	0	3387.1	0	0	0	3387.1	-
Chv1VELVK55_0008502	1760	PREDICTED: vesicular glutamate transporter 1-like [Bombus impatiens]	XP_003494012	1.46e-139	469	356	19.99	27.85	1	0.05	0.05	406.091	0	0	0	24602	5	0.15	0.16	116.388	0	0	0	24602	GO:0055085 transmembrane transport P; GO:0005575 cellular_component C
Chv1VELVK65_0040123	330	hypothetical protein [Lachnospiraceae bacterium CAG:364]	WP_022239585	4.66e-06	111	39.49	19.96	27.82	8.52	4.22	4.07	5.36706	1	0.23	0.51	23.4781	6.73	1.21	1.33	9.60659	1	1.96	3.92	6.02843	-
Chv1VELVK29_0005186	831	Proteasome subunit beta type-4 [Zootermopsis nevadensis]	KDR12542	2.33e-121	248	149.84	19.92	27.76	0	0	0	10355.5	0	0	0	10355.5	0	0	0	10355.5	0	0	0	10355.5	GO:0005634 nucleus C; GO:0005737 cytoplasm C; GO:0009056 catabolic process P; GO:0043234 protein complex C; GO:0008233 peptidase activity F; GO:0005622 intracellular C
Chv1VELVK21_0013626	919	-	-	-	-	169.24	19.91	27.75	0	0	0	11696.2	0	0	0	11696.2	7.29	0.42	0.47	38.0074	0	0	0	11696.2	-
Chv1VELVK25_0008709	525	-	-	-	-	81.43	19.7	27.45	0	0	0	5628.14	0	0	0	5628.14	0	0	0	5628.14	0	0	0	5628.14	-
Chv0TRINITY_0007306	2864	ATP-binding cassette sub-family D member 2 [Zootermopsis nevadensis]	KDR16020	0	764	590.53	19.66	27.4	39.68	1.28	1.23	17.2537	87.17	1.28	2.8	4.06079	140.67	2.53	2.79	6.89361	0	0	0	40809	GO:0016887 ATPase activity F; GO:0055085 transmembrane transport P; GO:0022857 transmembrane transporter activity F; GO:0043167 ion binding F; GO:0005575 cellular_component C
Chv1VELVK21_0011543	1513	Protein yellow [Zootermopsis nevadensis]	KDR24271	1.29e-91	33	295.77	19.62	27.34	0	0	0	20439.9	4.02	0.12	0.26	44.013	0	0	0	20439.9	0	0	0	20439.9	-
Chv1VELVK29_0024101	4386	Sp-like zinc finger transcription factor [Tribolium castaneum]	NP_001034509	1.66e-119	397	912	19.45	27.1	0	0	0	63023.9	6	0.06	0.12	90.9894	78	0.91	1	19.1975	11	0.44	0.87	12.6777	GO:0043167 ion binding F; GO:0003674 molecular_function F
Chv1VELVK55_0001312	3046	Zinc finger MYM-type protein 1 [Camponotus floridanus]	EFN68185	1.41e-82	84	619.99	19.34	26.95	194.79	5.87	5.67	3.69126	98.3	1.35	2.96	3.78069	205.78	3.47	3.83	4.94778	25.18	1.48	2.96	3.76547	GO:0003674 molecular_function F
Chv1VELVK75_0002332	1714	class B secretin-like G-protein coupled receptor GPRmth6, putative [Pediculus humanus corporis]	XP_002427398	3.36e-75	474	334.21	19.31	26.92	8.92	0.5	0.48	43.3752	0	0	0	23096.3	52.32	1.59	1.75	10.4868	4	0.45	0.9	12.7719	-
Chv1VELVK21_0022061	3069	Endoplasmic reticulum aminopeptidase 2 [Zootermopsis nevadensis]	KDR09258	0	912	617.67	19.12	26.64	31.5	0.94	0.91	22.7305	71.16	0.97	2.13	5.2029	92.3	1.55	1.7	10.9881	0	0	0	42684.5	-
Chv1VELVK25_0028865	2195	Serine protei-se stubble [Zootermopsis nevadensis]	KDR08623	5.55e-103	365	431.79	19.08	26.59	9.47	0.4	0.39	52.7901	26.31	0.51	1.12	9.83538	122.54	2.89	3.18	5.78621	2.34	0.2	0.39	28.1954	GO:0008150 biological_process P; GO:0008233 peptidase activity F
Chv1SOAPK25_0011483	2233	-	-	-	-	439.7	19.07	26.58	9.14	0.38	0.37	55.6945	12.99	0.25	0.55	20.2787	43.63	1.01	1.11	16.5431	3.75	0.31	0.62	17.9226	-
Chv1VELVK21_0017276	3744	hypothetical protein TcasGA2_TC009779 [Tribolium castaneum]	EFA06836	2.95e-161	594	755	18.98	26.45	163	3.96	3.82	5.37165	240	2.66	5.83	1.8858	272	3.72	4.11	4.55845	31	1.46	2.92	3.72461	-
Chv1VELVK21_0040147	565	Reti-ldehyde-binding protein 1-like protein 2 [Zootermopsis nevadensis]	KDR11656	2.46e-38	127	86.82	18.97	26.43	0	0	0	6000.61	2.11	0.21	0.45	24.5695	0	0	0	6000.61	0	0	0	6000.61	-
Chv1VELVK21_0044178	3465	B-cell linker protein [Zootermopsis nevadensis]	KDR18881	6.63e-16	104	695.85	18.96	26.43	141.4	3.72	3.59	5.707	96.59	1.16	2.54	4.31838	278.88	4.13	4.55	4.09769	35.9	1.83	3.67	2.9643	GO:0003674 molecular_function F
Chv1VELVK55_0007835	336	PREDICTED: WAP four-disulfide core domain protein 8 [Chrysemys picta bellii]	XP_008170420	1.44e-12	45	38.68	18.92	26.37	0	0	0	2673.94	0	0	0	2673.94	0	0	0	2673.94	0	0	0	2673.94	-
Chv1VELVK55_0017147	660	-	-	-	-	106.15	18.86	26.28	0	0	0	7336.39	0	0	0	7336.39	0	0	0	7336.39	0	0	0	7336.39	-
Chv1SOAPK75_0030427	314	hypothetical protein X975_03155, partial [Stegodyphus mimosarum]	KFM61202	7.35e-21	47	34	18.86	26.28	0	0	0	2350.54	0	0	0	2350.54	1	0.19	0.21	54.5672	0	0	0	2350.54	-
Chv1VELVK45_0008808	3236	PREDICTED: protein 5NUC-like isoform X2 [Apis mellifera]	XP_394018	0	538	644.04	18.85	26.27	0	0	0	44506.7	29.16	0.38	0.82	13.2365	48.53	0.77	0.85	21.7856	3.41	0.19	0.38	28.8672	GO:0044281 small molecule metabolic process P; GO:0034655 nucleobase-containing compound catabolic process P; GO:0043167 ion binding F; GO:0003674 molecular_function F
Chv1VELVK21_0030936	2652	PREDICTED: MAM domain-containing protein 2-like [Acyrthosiphon pisum]	XP_001944601	8.14e-08	315	516	18.63	25.97	1	0.03	0.03	588.597	8	0.13	0.28	38.625	98	1.9	2.1	8.64569	8	0.55	1.09	9.86211	-
Chv1SOAPK55_0092082	387	hypothetical protein L798_03968 [Zootermopsis nevadensis]	KDR21335	4.82e-37	80	48.09	18.44	25.7	0	0	0	3324.21	0	0	0	3324.21	0	0	0	3324.21	0	0	0	3324.21	-
Chv1VELVK21_0048640	1670	PREDICTED: cytochrome P450 4c3 [Fopius arisanus]	XP_011300548	5.11e-83	524	310	18.43	25.69	0	0	0	21423.2	0	0	0	21423.2	2	0.06	0.07	251.588	0	0	0	21423.2	-
Chv1VELVK65_0007580	1609	PREDICTED: zinc transporter ZIP1-like isoform X2 [Solenopsis invicta]	XP_011172337	9.28e-68	352	297.33	18.42	25.67	8	0.48	0.46	43.0174	0	0	0	20547.7	42	1.36	1.5	11.6207	4	0.48	0.97	11.3626	-
Chv1TRINITY_0058186	696	PREDICTED: uncharacterized protein LOC102671035 isoform X2 [Apis dorsata]	XP_006619154	9.4e-15	41	110.92	18.4	25.64	4	0.64	0.62	32.0311	1.11	0.08	0.18	59.4471	39.08	3.05	3.37	4.65926	1.56	0.57	1.14	10.8604	-
Chv1VELVK75_0000620	551	chemosensory protein 2 [Apolygus lucorum]	AGD80082	6.9e-11	87	81.33	18.39	25.63	19.04	4.18	4.04	4.95066	0	0	0	5621.23	23.6	2.37	2.62	5.6552	0	0	0	5621.23	-
Chv1VELVK35_0019642	521	-	-	-	-	75	18.34	25.55	2	0.48	0.46	43.139	5	0.55	1.2	8.97822	26.8	2.87	3.16	4.59298	0	0	0	5183.8	-
Chv1SOAPK55_0001902	324	-	-	-	-	35	18.3	25.5	0	0	0	2419.64	0	0	0	2419.64	6	1.1	1.21	9.5466	0	0	0	2419.64	-
Chv1VELVK55_0007114	663	-	-	-	-	103.6	18.29	25.5	0	0	0	7160.18	13.37	1.06	2.31	4.64275	4.2	0.35	0.38	40.2893	3.2	1.26	2.52	4.94867	-
Chv1VELVK29_0007240	430	Glucan 1,3-beta-glucosidase [Penicillium roqueforti FM164]	CDM30487	1.25e-39	84	56.39	18.29	25.49	0	0	0	3897.78	0	0	0	3897.78	0	0	0	3897.78	1	0.89	1.79	8.60739	-
Chv1VELVK21_0041378	2616	PREDICTED: uncharacterized protein LOC105276992 [Cerapachys biroi]	XP_011333395	2.09e-60	351	499	18.28	25.48	36	1.28	1.23	16.0691	1	0.02	0.04	296.572	27	0.53	0.59	30.3275	2	0.14	0.28	38.1172	-
Chv1VELVK29_0022951	387	glucose-repressible gene protein [Verticillium alfalfae VaMs.102]	XP_003006285	2e-33	71	47.67	18.29	25.48	0	0	0	3295.19	0	0	0	3295.19	0	0	0	3295.19	1	1.17	2.33	7.27671	-
Chv1VELVK35_0010111	662	-	-	-	-	103.05	18.23	25.41	0	0	0	7122.17	3.1	0.24	0.54	19.8747	1.21	0.1	0.11	137.197	1.08	0.43	0.86	14.5651	-
Chv1VELVK35_0015739	1813	Tubulin alpha-1C chain [Zootermopsis nevadensis]	KDR07532	0	433	331.7	18.03	25.12	5	0.26	0.25	76.6873	10.73	0.26	0.56	18.5175	22.61	0.65	0.71	24.07	0	0	0	22922.8	-
Chv1TRINITY_0114129	2937	Ganglioside GM2 activator precursor, putative [Pediculus humanus corporis]	XP_002429312	3.45e-44	135	555.06	17.99	25.07	64	2.01	1.94	10.0564	37.37	0.54	1.17	8.90216	148.39	2.6	2.87	6.14251	8	0.49	0.98	10.6086	-
Chv1VELVK55_0002464	2214	Lysosomal alpha-mannosidase [Zootermopsis nevadensis]	KDR11229	0	542	410.29	17.96	25.03	48.82	2.07	2	9.74414	0	0	0	28353.7	120.01	2.8	3.09	5.61399	0	0	0	28353.7	GO:0005975 carbohydrate metabolic process P; GO:0003674 molecular_function F; GO:0016798 hydrolase activity, acting on glycosyl bonds F
Chv1VELVK25_0011347	988	PREDICTED: neural proliferation differentiation and control protein 1-like [Acyrthosiphon pisum]	XP_008178323	3.54e-53	111	165.93	17.91	24.97	3.78	0.4	0.38	50.6911	18.52	0.89	1.94	5.36891	28.12	1.51	1.67	9.68389	14.35	3.18	6.36	1.76832	GO:0005575 cellular_component C
Chv1VELVK21_0021812	2122	Putative inorganic phosphate cotransporter [Zootermopsis nevadensis]	KDR11545	0	460	390.42	17.89	24.93	3.69	0.16	0.16	122.162	0	0	0	26980.6	50.96	1.24	1.37	12.5772	0	0	0	26980.6	-
Chv1VELVK65_0005002	2195	PREDICTED: sphingomyelin phosphodiesterase 1-like [Solenopsis invicta]	XP_011173679	1.28e-128	527	404.86	17.89	24.93	132.47	5.66	5.46	3.54431	27.14	0.53	1.16	8.94004	123.01	2.9	3.2	5.40462	23.56	1.99	3.98	2.62798	GO:0044281 small molecule metabolic process P; GO:0009056 catabolic process P; GO:0006629 lipid metabolic process P; GO:0034641 cellular nitrogen compound metabolic process P; GO:0003674 molecular_function F
Chv1VELVK25_0024586	1539	Bardet-Biedl syndrome 5 protein-like protein [Zootermopsis nevadensis]	KDR08011	1.52e-177	346	273	17.77	24.76	69	4.34	4.19	4.58791	30	0.86	1.89	5.45389	99	3.36	3.7	4.52809	13	1.65	3.31	3.21134	GO:0043234 protein complex C
Chv1VELVK29_0015468	1290	3-ketoacyl-CoA thiolase, mitochondrial [Zootermopsis nevadensis]	KDR22017	9.68e-168	334	222.43	17.64	24.59	27.16	2.09	2.01	9.4931	0	0	0	15371.8	0	0	0	15371.8	0	0	0	15371.8	-
Chv1SOAPK55_0087604	329	-	-	-	-	34.62	17.6	24.52	2.4	1.19	1.15	16.6209	0	0	0	2393.38	12.68	2.28	2.52	4.4776	0	0	0	2393.38	-
Chv1VELVK25_0038881	854	PREDICTED: ras-related protein Rab-28-like [Solenopsis invicta]	XP_011165558	1.24e-73	198	135.87	17.47	24.34	27.37	3.41	3.29	5.75457	15.99	0.92	2	5.09159	42.83	2.69	2.97	5.20775	0	0	0	9390.16	GO:0044281 small molecule metabolic process P; GO:0006913 nucleocytoplasmic transport P; GO:0007165 sig-l transduction P; GO:0003924 GTPase activity F; GO:0043167 ion binding F; GO:0034655 nucleobase-containing compound catabolic process P; GO:0006810 transport P; GO:0005575 cellular_component C; GO:0005622 intracellular C
Chv1VELVK21_0024443	2989	Polypeptide N-acetylgalactosaminyltransferase 2 [Zootermopsis nevadensis]	KDR14208	0	544	547.51	17.42	24.28	216.16	6.65	6.42	2.93751	52.21	0.73	1.61	6.28558	264.48	4.55	5.02	3.3997	5	0.3	0.6	16.7402	-
Chv1VELVK65_0002199	1053	PREDICTED: hypothetical protein LOC100647158 [Bombus terrestris]	XP_003400044	2.51e-39	257	172.43	17.27	24.07	0	0	0	11916.6	1	0.04	0.1	102.486	30.05	1.51	1.67	9.41739	0	0	0	11916.6	GO:0003674 molecular_function F
Chv1SOAPK75_0029116	295	-	-	-	-	27.24	17.08	23.8	3.31	2.04	1.97	9.50162	2.77	0.81	1.76	5.87987	7.08	1.45	1.6	6.30113	1.35	4.52	9.05	3.08255	-
Chv1VELVK21_0020567	3109	PREDICTED: nose resistant to fluoxetine protein 6-like [Fopius arisanus]	XP_011298851	1.19e-94	672	557.86	17.03	23.74	0	0	0	38551.4	1.83	0.02	0.05	181.886	19.94	0.33	0.36	45.8948	1.65	0.09	0.19	51.6403	GO:0016746 transferase activity, transferring acyl groups F
ChvKITESOAP_0113598	296	-	-	-	-	26.99	16.81	23.42	0	0	0	1866.12	0	0	0	1866.12	1.54	0.31	0.35	28.3617	1	3.28	6.57	4.12091	-
Chv1SOAPK29_0007151	394	hypothetical protein, partial [Streptomyces gha-ensis]	WP_004990860	4.44e-40	29	45	16.76	23.36	2	0.73	0.7	25.8867	2	0.34	0.74	13.4342	16	2.34	2.58	4.61378	2	2.22	4.45	3.43843	-
Chv1VELVK25_0026390	1138	PREDICTED: uncharacterized protein LOC100875935 [Megachile rotundata]	XP_003702492	2.38e-29	174	181.81	16.64	23.19	0	0	0	12564.8	0	0	0	12564.8	11	0.51	0.56	27.0889	0	0	0	12564.8	-
Chv1VELVK21_0020652	2400	eyegone [-sonia vitripennis]	NP_001107659	9.91e-42	128	413.56	16.61	23.15	1.18	0.05	0.04	400.795	0	0	0	28579.7	61.02	1.31	1.45	11.1271	27.85	2.12	4.25	2.27097	-
Chv1VELVK25_0023864	2075	Proton-coupled amino acid transporter 4 [Zootermopsis nevadensis]	KDR19825	2.18e-174	458	353.65	16.6	23.14	0	0	0	24439.6	0	0	0	24439.6	34.2	0.85	0.94	16.972	23.01	2.07	4.14	2.35045	-
Chv1SOAPK75_0033171	370	-	-	-	-	40	16.53	23.04	0	0	0	2765.16	0	0	0	2765.16	7	1.1	1.21	9.35656	0	0	0	2765.16	-
Chv1VELVK75_0000994	702	Cytochrome P450 6j1, partial [Zootermopsis nevadensis]	KDR16543	1.45e-16	96	99.62	16.34	22.78	0	0	0	6885.14	0	0	0	6885.14	0	0	0	6885.14	0	0	0	6885.14	GO:0008150 biological_process P; GO:0016491 oxidoreductase activity F; GO:0043167 ion binding F; GO:0003674 molecular_function F
Chv1VELVK75_0001780	1794	Tubulin alpha-1C chain [Zootermopsis nevadensis]	KDR07532	0	433	296.81	16.32	22.74	0	0	0	20511.8	11.27	0.27	0.6	15.7765	21.46	0.62	0.69	22.6912	0	0	0	20511.8	-
Chv1VELVK25_0005196	3646	PREDICTED: glucose dehydroge-se [FAD, quinone]	XP_011339402	3.32e-149	561	629.19	16.26	22.66	0	0	0	43480.6	0	0	0	43480.6	90.69	1.27	1.41	11.3917	0.98	0.05	0.1	97.9725	-
Chv1VELVK45_0007493	1321	hypothetical protein DAPPUDRAFT_200252 [Daphnia pulex]	EFX74132	6.92e-82	303	210.52	16.26	22.65	9	0.67	0.65	27.0805	0	0	0	14548.8	0	0	0	14548.8	0	0	0	14548.8	GO:0008150 biological_process P; GO:0016491 oxidoreductase activity F
Chv1SOAPK29_0138310	437	-	-	-	-	51	16.14	22.49	0	0	0	3525.3	1	0.14	0.31	30.3187	1	0.13	0.14	81.8392	0	0	0	3525.3	-
Chv1VELVK65_0023187	763	Retrovirus-related Pol polyprotein from transposon 412, partial [Stegodyphus mimosarum]	KFM59673	3.88e-14	32	109	16.1	22.44	0	0	0	7533.34	0	0	0	7533.34	0	0	0	7533.34	0	0	0	7533.34	-
Chv1VELVK65_0004385	1148	hypothetical protein L798_09047 [Zootermopsis nevadensis]	KDR17045	2.31e-99	259	177.48	16.08	22.41	52.63	4.62	4.46	3.91019	0	0	0	12265.6	37.2	1.71	1.89	7.8313	0	0	0	12265.6	GO:0043167 ion binding F; GO:0030234 enzyme regulator activity F
Chv1TRINITY_0083268	273	-	-	-	-	21.65	15.96	22.25	0	0	0	1497.1	0	0	0	1497.1	7.33	1.65	1.82	4.83846	1	5.87	11.75	3.30602	-
Chv1VELVK35_0029537	1879	putative cytochrome P450 49a1 [Zootermopsis nevadensis]	KDR13690	0	490	303.06	15.84	22.08	0	0	0	20943.7	8	0.19	0.4	22.6859	0	0	0	20943.7	0	0	0	20943.7	GO:0008150 biological_process P; GO:0016491 oxidoreductase activity F; GO:0043167 ion binding F; GO:0003674 molecular_function F
Chv1SOAPK75_0032223	347	-	-	-	-	34.3	15.84	22.07	7	3.16	3.05	5.67183	2	0.42	0.92	10.2408	9.96	1.69	1.86	5.64484	0	0	0	2371.27	-
Chv1VELVK45_0010824	1231	CAZy families GT55 protein, partial [uncultured Mag-porthe]	AIA94712	1.6e-13	96	189	15.81	22.03	1	0.08	0.08	215.601	2	0.07	0.16	56.4096	25.56	1.09	1.21	12.1339	9	1.5	3.01	3.21117	GO:0003674 molecular_function F
Chv1VELVK35_0005962	1999	hypothetical protein L798_12753 [Zootermopsis nevadensis]	KDR22623	1.32e-58	368	322.81	15.78	21.99	17.16	0.81	0.78	21.7976	19.06	0.41	0.9	10.1488	54.41	1.41	1.56	9.74018	0	0	0	22308.5	-
Chv1VELVK29_0016701	990	PREDICTED: apolipoprotein D-like isoform X1 [Bombyx mori]	XP_004932389	1.97e-34	175	146.22	15.75	21.95	10.23	1.07	1.03	16.5519	14.95	0.72	1.57	5.86036	1.69	0.09	0.1	140.142	8.24	1.82	3.64	2.71346	-
Chv1VELVK65_0012955	1305	PREDICTED: aurora ki-se B [Microplitis demolitor]	XP_008550491	2.5e-112	294	201	15.74	21.93	53	4.02	3.88	4.39742	25	0.87	1.9	4.81842	68	2.74	3.02	4.85328	0	0	0	13890.9	-
Chv1VELVK25_0003941	375	-	-	-	-	38.44	15.53	21.65	0	0	0	2657.36	0	0	0	2657.36	0	0	0	2657.36	0	0	0	2657.36	-
Chv1VELVK29_0010172	4635	UDP-glucuronosyltransferase, partial [Zootermopsis nevadensis]	KDR20346	1.26e-160	451	766	15.43	21.5	49.28	0.96	0.93	18.022	46	0.41	0.89	9.98079	117	1.29	1.42	10.7506	16.77	0.63	1.26	6.98497	GO:0003674 molecular_function F
Chv1VELVK21_0038884	1335	Beta-1,3-galactosyltransferase 5 [Zootermopsis nevadensis]	KDR21275	1.74e-86	301	202	15.41	21.48	0	0	0	13960	0	0	0	13960	0	0	0	13960	0	0	0	13960	-
Chv1VELVK55_0002174	997	hypothetical protein KGM_15604 [Da-us plexippus]	EHJ79163	6.93e-80	356	143.54	15.33	21.37	0	0	0	9920.19	0	0	0	9920.19	0	0	0	9920.19	0	0	0	9920.19	GO:0008150 biological_process P; GO:0016491 oxidoreductase activity F; GO:0043167 ion binding F
Chv1VELVK25_0019546	7386	sugar transporter [Aedes aegypti]	XP_001654453	1.07e-145	459	1225.38	15.29	21.31	153.09	1.85	1.78	9.28252	51	0.28	0.61	14.4012	376.85	2.6	2.86	5.3401	39.5	0.91	1.82	4.7443	-
Chv1TRINITY_0049966	809	-	-	-	-	110.58	15.19	21.17	0	0	0	7642.52	1.83	0.11	0.25	36.0576	7.74	0.51	0.57	23.3954	0	0	0	7642.52	-
Chv1SOAPK75_0034327	405	hypothetical protein HMPREF1043_0706 [Streptococcus anginosus subsp. whileyi CCUG 39159]	EID19494	2.69e-31	25	42.38	15.1	21.05	1	0.35	0.34	48.3576	0	0	0	2929.63	8.82	1.25	1.38	7.87301	0	0	0	2929.63	-
Chv1VELVK21_0038486	1134	PREDICTED: uncharacterized protein LOC100875935 [Megachile rotundata]	XP_003702492	2.34e-29	174	164.19	15.09	21.03	3	0.27	0.26	63.1285	0	0	0	11347.2	0	0	0	11347.2	2	0.37	0.74	12.5427	-
Chv1VELVK21_0049275	1806	Sialin [Zootermopsis nevadensis]	KDR06530	2.99e-91	461	276.32	15.08	21.02	0	0	0	19095.8	21.22	0.51	1.12	7.80333	6.35	0.18	0.2	71.2046	0	0	0	19095.8	-
Chv1VELVK45_0003520	1604	farnesyl diphosphate synthase [Anthonomus grandis]	AAX78434	6.87e-59	256	242.63	15.08	21.02	0	0	0	16767.7	0	0	0	16767.7	2.84	0.09	0.1	139.156	1.76	0.21	0.43	21.0586	GO:0006629 lipid metabolic process P; GO:0009058 biosynthetic process P
Chv1VELVK55_0023769	727	Transposable element Tcb1 transposase [Harpeg-thos saltator]	EFN90115	1.09e-55	140	96.05	15.07	21.01	16	2.44	2.35	6.9562	11.41	0.8	1.75	5.0433	29.94	2.23	2.46	5.26545	5	1.71	3.42	2.9371	-
Chv1VELVK21_0040856	3671	26S proteasome non-ATPase regulatory subunit 10 [Camponotus floridanus]	EFN73968	5.92e-09	166	586.45	15.05	20.97	1	0.02	0.02	668.956	1	0.01	0.02	348.545	21	0.29	0.32	45.8142	0	0	0	40527	-
Chv1SOAPK75_0032090	344	-	-	-	-	32	15.01	20.91	0	0	0	2212.33	1	0.21	0.47	19.0267	5	0.86	0.94	10.4661	0	0	0	2212.33	-
Chv1VELVK29_0043514	332	-	-	-	-	30	15	20.9	0	0	0	2074.12	5	1.15	2.51	3.59233	3	0.53	0.59	16.3024	0	0	0	2074.12	-
Chv1VELVK65_0028340	310	-	-	-	-	26	14.78	20.6	0	0	0	1797.7	0	0	0	1797.7	1	0.19	0.21	41.7333	0	0	0	1797.7	-
Chv1VELVK35_0018910	1901	Putative ammonium transporter 1 [Zootermopsis nevadensis]	KDR12046	8.71e-143	473	285.32	14.73	20.52	9.16	0.46	0.44	36.0619	0	0	0	19717.8	0	0	0	19717.8	0	0	0	19717.8	GO:0055085 transmembrane transport P; GO:0022857 transmembrane transporter activity F; GO:0005575 cellular_component C
Chv1VELVK45_0002006	1187	PREDICTED: solute carrier organic anion transporter family member 4C1 isoform X2 [Harpeg-thos saltator]	XP_011147026	3.96e-47	294	168.82	14.72	20.52	0	0	0	11667.1	0	0	0	11667.1	0	0	0	11667.1	0	0	0	11667.1	GO:0006810 transport P; GO:0005575 cellular_component C; GO:0003674 molecular_function F
Chv1VELVK21_0029375	2002	Membrane-bound alkaline phosphatase [Zootermopsis nevadensis]	KDR12135	0	494	301.56	14.72	20.51	0	0	0	20840	0	0	0	20840	60.88	1.58	1.74	8.13242	0	0	0	20840	-
Chv1VELVK55_0000136	991	Cytochrome P450 4C1, partial [Stegodyphus mimosarum]	KFM80254	3.47e-61	304	136.71	14.71	20.5	0	0	0	9448.21	0	0	0	9448.21	0	0	0	9448.21	0	0	0	9448.21	-
Chv1VELVK45_0007466	3807	hypothetical protein BRAFLDRAFT_124709 [Branchiostoma floridae]	XP_002588276	0	814	592.82	14.64	20.41	8	0.19	0.18	85.7665	4.42	0.05	0.11	80.2468	41.83	0.56	0.62	23.2631	15	0.69	1.39	6.04361	GO:0006464 cellular protein modification process P; GO:0043167 ion binding F; GO:0016301 ki-se activity F
Chv1VELVK55_0014787	1423	hypothetical protein L798_04035 [Zootermopsis nevadensis]	KDR21244	1.53e-69	425	206	14.63	20.39	34	2.34	2.26	7.02407	3	0.09	0.21	41.0478	39	1.43	1.58	8.67037	1	0.14	0.28	31.4381	GO:0003674 molecular_function F
Chv1VELVK21_0029354	1549	hypothetical protein PDE_08346 [Penicillium oxalicum 114-2]	EPS33384	0	358	225.41	14.56	20.3	0	0	0	15577.7	0	0	0	15577.7	0	0	0	15577.7	1	0.13	0.25	34.4	-
Chv1VELVK25_0006529	1320	Lysosomal acid phosphatase [Zootermopsis nevadensis]	KDR11060	3.43e-91	349	188.41	14.56	20.29	0	0	0	13020.9	0	0	0	13020.9	0	0	0	13020.9	0	0	0	13020.9	GO:0016791 phosphatase activity F
Chv1SOAPK65_0067700	499	-	-	-	-	56	14.56	20.29	1	0.25	0.24	63.8934	0	0	0	3870.82	0	0	0	3870.82	0	0	0	3870.82	-
Chv1SOAPK45_0109162	539	-	-	-	-	62	14.45	20.14	21	4.76	4.6	3.42225	1	0.1	0.23	36.8561	4	0.41	0.45	25.3122	0	0	0	4285.45	-
Chv1TRINITY_0126406	578	-	-	-	-	68	14.4	20.07	0	0	0	4700.07	0	0	0	4700.07	0	0	0	4700.07	0	0	0	4700.07	-
Chv1VELVK55_0026540	705	PREDICTED: uncharacterized protein LOC100881508 [Megachile rotundata]	XP_003706152	2.99e-52	59	87	14.2	19.79	10	1.58	1.53	10.0751	25.45	1.85	4.06	2.04891	17.1	1.32	1.45	8.34567	2	0.72	1.43	6.6466	-
Chv1TRINITY_0060719	619	hypothetical protein HMPREF9597_00208 [Propionibacterium acnes HL005PA4]	EFS80503	1.92e-61	127	73.45	14.19	19.78	4.71	0.88	0.85	18.0259	0	0	0	5076.69	14.85	1.32	1.45	8.11195	0	0	0	5076.69	-
Chv1TRINITY_0089279	840	Transposable element Tcb1 transposase, partial [Stegodyphus mimosarum]	KFM72256	6.56e-25	185	108.1	14.18	19.76	0	0	0	7471.14	0	0	0	7471.14	5.32	0.34	0.37	33.2281	0	0	0	7471.14	-
Chv1VELVK29_0040933	1139	PREDICTED: protein takeout-like [Diaphori- citri]	XP_008476826	2.16e-48	253	154.88	14.16	19.74	0	0	0	10703.8	9.22	0.37	0.82	10.0615	0	0	0	10703.8	0	0	0	10703.8	-
Chv1SOAPK65_0066146	445	-	-	-	-	46	14.16	19.73	0	0	0	3179.78	0	0	0	3179.78	0	0	0	3179.78	1	0.83	1.65	7.02186	-
Chv1SOAPK29_0001925	627	Dehydroge-se/reductase SDR family member 11 [Zootermopsis nevadensis]	KDR10164	5.66e-28	107	74.46	14.14	19.71	5.04	0.93	0.9	17.0812	5.07	0.43	0.94	8.79073	0	0	0	5146.48	1.01	0.43	0.87	11.2526	-
Chv1VELVK75_0019081	503	-	-	-	-	55	14.14	19.7	3	0.75	0.72	21.1503	3	0.35	0.76	10.9615	9.97	1.11	1.22	9.04101	0	0	0	3801.72	-
Chv1VELVK25_0005763	1926	Rec-me: Full=Cytochrome P450 6k1; Alt-me: Full=CYPVIK1 [Blattella germanica]	Q964R0	8.17e-123	520	277.54	14.12	19.68	0	0	0	19180.1	0	0	0	19180.1	0	0	0	19180.1	0	0	0	19180.1	GO:0008150 biological_process P; GO:0016491 oxidoreductase activity F; GO:0043167 ion binding F; GO:0003674 molecular_function F
Chv1VELVK75_0025411	395	-	-	-	-	38	14.1	19.65	0	0	0	2626.95	2	0.34	0.74	11.3451	8	1.17	1.29	7.78108	1	1.1	2.21	5.80105	-
Chv1VELVK29_0027405	1268	Lipase 3 [Zootermopsis nevadensis]	KDR15389	2.88e-71	353	174	14.07	19.61	0	0	0	12025.1	0	0	0	12025.1	1	0.04	0.05	279.16	0	0	0	12025.1	GO:0003674 molecular_function F
Chv1VELVK55_0000215	4227	Xanthine dehydroge-se, partial [Zootermopsis nevadensis]	KDR14320	0	1196	633.84	14.04	19.57	0	0	0	43801.9	0	0	0	43801.9	0	0	0	43801.9	12.62	0.52	1.04	7.68019	-
Chv1VELVK45_0002687	1162	Ester hydrolase C11orf54-like protein [Zootermopsis nevadensis]	KDR15774	3.1e-139	298	156.37	13.97	19.48	16.72	1.45	1.4	10.8369	0	0	0	10806.8	45.99	2.09	2.3	5.58181	17.78	3.19	6.39	1.34501	GO:0005634 nucleus C
Chv1VELVK75_0001613	1547	hypothetical protein L798_11578 [Zootermopsis nevadensis]	KDR14784	6.75e-69	413	215.8	13.96	19.46	0	0	0	14913.6	0	0	0	14913.6	21.92	0.74	0.82	16.1525	5.63	0.71	1.42	5.8603	GO:0003674 molecular_function F
Chv1VELVK55_0003022	973	PREDICTED: hypothetical protein LOC100647158 [Bombus terrestris]	XP_003400044	1.25e-43	234	126.16	13.87	19.33	8.44	0.9	0.87	17.3042	0.5	0.02	0.05	148.696	6.01	0.33	0.36	34.3441	1	0.23	0.45	19.2544	GO:0003674 molecular_function F
Chv1SOAPK21_0127693	495	hypothetical protein PAJL_2583 [Propionibacterium acnes HL042PA3]	ESK57859	4.2e-28	40	52.62	13.84	19.29	0	0	0	3637.25	0	0	0	3637.25	7.18	0.81	0.9	12	0	0	0	3637.25	-
Chv1VELVK75_0024433	341	-	-	-	-	29	13.81	19.25	1	0.47	0.45	33.0956	0	0	0	2005.02	5	0.86	0.95	9.48537	2	3.46	6.93	2.21627	-
Chv1SOAPK75_0035456	455	-	-	-	-	46	13.69	19.08	0	0	0	3179.78	0	0	0	3179.78	1	0.12	0.14	73.8181	0	0	0	3179.78	-
Chv1SOAPK35_0004446	426	-	-	-	-	41.24	13.57	18.91	0	0	0	2850.85	0	0	0	2850.85	4.54	0.61	0.67	14.8462	2	1.83	3.66	3.15122	-
Chv1VELVK29_0011564	403	-	-	-	-	37.64	13.52	18.84	0	0	0	2602.08	0	0	0	2602.08	5.86	0.84	0.92	10.5107	0	0	0	2602.08	-
Chv1VELVK75_0006458	1277	Fatty acid synthase [Zootermopsis nevadensis]	KDR23042	2.26e-65	340	167.9	13.47	18.77	17.44	1.35	1.31	11.156	4.32	0.15	0.34	23.2542	0.89	0.04	0.04	301.802	0	0	0	11603.6	GO:0009058 biosynthetic process P; GO:0003674 molecular_function F
Chv1VELVK55_0006898	1574	hypothetical protein L798_10415 [Zootermopsis nevadensis]	KDR14381	1.97e-89	397	211.11	13.4	18.68	0	0	0	14589.5	0.5	0.01	0.03	248.809	4.38	0.15	0.16	78.7378	0	0	0	14589.5	GO:0003674 molecular_function F
Chv1VELVK29_0010871	414	hypothetical protein PDE_06605 [Penicillium oxalicum 114-2]	EPS31649	1.35e-66	101	38.79	13.35	18.6	0	0	0	2681.54	0	0	0	2681.54	0	0	0	2681.54	0	0	0	2681.54	-
Chv1SOAPK75_0032308	349	-	-	-	-	29.1	13.3	18.54	0	0	0	2011.93	1	0.21	0.46	17.3032	0	0	0	2011.93	0	0	0	2011.93	-
Chv1TRINITY_0036742	436	-	-	-	-	41.85	13.29	18.52	0	0	0	2893	0	0	0	2893	0	0	0	2893	0	0	0	2893	-
Chv1VELVK55_0006913	606	PREDICTED: glucose dehydroge-se [acceptor]	XP_003486101	1.21e-51	161	66.68	13.25	18.47	0	0	0	4608.86	0	0	0	4608.86	0	0	0	4608.86	0	0	0	4608.86	GO:0008150 biological_process P; GO:0016491 oxidoreductase activity F; GO:0043167 ion binding F
Chv1VELVK65_0002956	2212	PREDICTED: ABC transporter G family member 20-like [Bombus terrestris]	XP_003401420	0	708	301.85	13.23	18.43	1	0.04	0.04	344.324	0	0	0	20860	9.56	0.22	0.25	51.7303	0	0	0	20860	GO:0016887 ATPase activity F; GO:0043167 ion binding F; GO:0006810 transport P; GO:0005575 cellular_component C
Chv1TRINITY_0121959	919	hypothetical protein L798_12753 [Zootermopsis nevadensis]	KDR22623	4.16e-42	264	111.97	13.18	18.36	0.48	0.06	0.05	261.442	0	0	0	7738.58	0	0	0	7738.58	0	0	0	7738.58	GO:0003674 molecular_function F
Chv1SOAPK21_0015624	694	hypothetical protein L798_01929 [Zootermopsis nevadensis]	KDR08213	3.96e-20	47	79	13.15	18.33	2	0.32	0.31	45.4393	0	0	0	5460.22	0	0	0	5460.22	0	0	0	5460.22	-
Chv1VELVK65_0003030	678	PREDICTED: alpha-tocopherol transfer protein-like [Solenopsis invicta]	XP_011164236	2.42e-48	223	76.3	13.09	18.24	0	0	0	5273.64	0	0	0	5273.64	0	0	0	5273.64	0	0	0	5273.64	GO:0006810 transport P; GO:0005622 intracellular C; GO:0003674 molecular_function F
Chv1VELVK65_0003186	401	-	-	-	-	36.07	13.06	18.2	1	0.35	0.34	41.1601	0	0	0	2493.58	0	0	0	2493.58	0	0	0	2493.58	-
Chv1VELVK21_0033942	1194	-	-	-	-	150.55	13.04	18.17	0	0	0	10404.6	8.04	0.31	0.68	11.2141	22.73	1	1.11	10.8677	1.84	0.32	0.64	12.4997	-
Chv1SOAPK55_0093713	415	-	-	-	-	38	13.03	18.16	1	0.33	0.32	43.3616	0	0	0	2626.95	12	1.65	1.83	5.19251	0	0	0	2626.95	-
Chv1SOAPK35_0148930	853	PREDICTED: protein toll [Tribolium castaneum]	XP_972312	2.04e-12	149	101	13	18.12	0	0	0	6980.51	10	0.57	1.25	6.05027	17	1.07	1.18	9.74534	0	0	0	6980.51	-
Chv1SOAPK45_0001234	623	-	-	-	-	67.78	12.98	18.1	1.53	0.29	0.28	50.8334	0	0	0	4684.87	0	0	0	4684.87	0	0	0	4684.87	-
Chv1VELVK21_0041531	1725	hypothetical protein L798_11782 [Zootermopsis nevadensis]	KDR14144	1.49e-16	449	226	12.97	18.07	0	0	0	15618.5	0	0	0	15618.5	2	0.06	0.07	183.419	0	0	0	15618.5	-
Chv1SOAPK65_0059916	326	-	-	-	-	25	12.92	18.01	0	0	0	1728.6	0	0	0	1728.6	1	0.18	0.2	40.1291	0	0	0	1728.6	-
Chv1SOAPK55_0009889	500	-	-	-	-	49.62	12.86	17.92	16	4.04	3.9	3.59412	3.11	0.36	0.79	9.54072	11.99	1.34	1.48	6.78537	0	0	0	3429.94	-
Chv1SOAPK21_0130554	592	-	-	-	-	62.54	12.82	17.87	0	0	0	4322.76	0	0	0	4322.76	0	0	0	4322.76	0	0	0	4322.76	-
Chv1TRINITY_0089277	960	-	-	-	-	114.52	12.79	17.83	1	0.11	0.1	130.645	0	0	0	7914.79	7.15	0.4	0.44	26.2215	0	0	0	7914.79	-
Chv1VELVK75_0011182	440	-	-	-	-	40.86	12.79	17.83	8	2.44	2.36	5.91339	1	0.14	0.31	24.2923	5.1	0.66	0.73	13.1018	0	0	0	2824.59	-
Chv1VELVK75_0009686	321	-	-	-	-	24	12.77	17.79	2	1.04	1.01	13.8101	0	0	0	1659.5	9	1.67	1.84	4.37073	1	2.19	4.39	3.66464	-
Chv1VELVK45_0002525	2652	putative multidrug resistance-associated protein [Zootermopsis nevadensis]	KDR20353	2.2e-15	252	353.27	12.76	17.78	0	0	0	24413.4	0	0	0	24413.4	3.59	0.07	0.08	160.559	0	0	0	24413.4	GO:0016887 ATPase activity F; GO:0055085 transmembrane transport P; GO:0022857 transmembrane transporter activity F; GO:0043167 ion binding F; GO:0005575 cellular_component C
Chv1VELVK55_0002613	1046	hypothetical protein X777_13150 [Cerapachys biroi]	EZA48738	8.17e-37	55	126	12.72	17.73	1	0.1	0.09	143.74	1	0.04	0.1	74.8923	1	0.05	0.06	202.157	0	0	0	8708.11	-
Chv1VELVK75_0024388	464	-	-	-	-	44	12.72	17.73	9	2.53	2.45	5.66146	0	0	0	3041.58	13	1.58	1.74	5.55045	2	1.51	3.02	3.36204	-
Chv1VELVK21_0016733	2780	PREDICTED: nose resistant to fluoxetine protein 6-like [-sonia vitripennis]	XP_001605811	1.07e-95	702	369.26	12.69	17.68	0	0	0	25518.3	0	0	0	25518.3	4	0.07	0.08	150.725	0	0	0	25518.3	-
Chv1VELVK29_0009382	1306	putative alcohol dehydroge-se [Gryllotalpa orientalis]	AAR84629	4.37e-93	261	161.92	12.67	17.65	0	0	0	11190.3	8.51	0.3	0.65	11.3955	14.66	0.59	0.65	18.1122	13.18	2.04	4.09	1.87875	GO:0008150 biological_process P; GO:0016491 oxidoreductase activity F
Chv1VELVK75_0010005	633	-	-	-	-	67.29	12.62	17.59	0	0	0	4651.01	0	0	0	4651.01	23	1.99	2.19	4.80105	1	0.42	0.85	10.2707	-
Chv1VELVK35_0004671	801	putative beta-1,3-glucanosyltransferase [Penicillium oxalicum 114-2]	EPS25681	6.59e-118	219	90.43	12.58	17.53	0	0	0	6250.08	0	0	0	6250.08	0	0	0	6250.08	1.97	0.58	1.17	7.01368	GO:0005975 carbohydrate metabolic process P; GO:0016798 hydrolase activity, acting on glycosyl bonds F
Chv1VELVK65_0018374	832	hypothetical protein PDE_01376 [Penicillium oxalicum 114-2]	EPS26439	1.72e-64	185	94.58	12.55	17.49	0	0	0	6536.86	0	0	0	6536.86	0	0	0	6536.86	1	0.28	0.56	14.4352	-
ChvKITESOAP_0143277	896	Serine protease easter [Zootermopsis nevadensis]	KDR19715	2.98e-64	235	103.43	12.55	17.49	0	0	0	7148.43	1.56	0.08	0.18	39.5314	9.02	0.54	0.59	18.7857	10.32	2.61	5.22	1.53268	GO:0008150 biological_process P; GO:0008233 peptidase activity F
Chv1VELVK25_0043548	3173	hypothetical protein L798_05305 [Zootermopsis nevadensis]	KDR23344	3.19e-51	267	418	12.49	17.41	6	0.17	0.17	80.577	0	0	0	28886.5	26	0.42	0.46	26.3809	0	0	0	28886.5	GO:0022857 transmembrane transporter activity F; GO:0005575 cellular_component C; GO:0004871 sig-l transducer activity F
Chv1VELVK55_0021443	452	PREDICTED: solute carrier organic anion transporter family member 5A1 [Musca domestica]	XP_005176681	2e-16	115	41.56	12.5	17.41	0	0	0	2872.96	1.5	0.2	0.44	16.5196	6.91	0.87	0.95	9.84751	0	0	0	2872.96	GO:0005575 cellular_component C; GO:0006810 transport P; GO:0003674 molecular_function F
Chv1VELVK65_0005187	452	PREDICTED: solute carrier organic anion transporter family member 5A1 [Musca domestica]	XP_005176681	2e-16	115	41.56	12.5	17.41	0	0	0	2872.96	1.5	0.2	0.44	16.5196	6.91	0.87	0.95	9.84751	0	0	0	2872.96	-
Chv1VELVK25_0012038	812	Glutathione S-transferase D7 [Zootermopsis nevadensis]	KDR11944	2.9e-57	201	91.38	12.5	17.41	0	0	0	6315.72	0	0	0	6315.72	1.58	0.1	0.12	93.594	3	0.87	1.74	4.65582	GO:0003674 molecular_function F
Chv1SOAPK75_0031370	329	-	-	-	-	24.54	12.47	17.38	4.27	2.12	2.05	6.64329	2.75	0.64	1.4	5.33578	9.88	1.78	1.96	4.07192	0	0	0	1696.81	-
Chv1VELVK55_0006909	606	PREDICTED: glucose dehydroge-se [acceptor]	XP_003486101	2.51e-52	161	62.64	12.45	17.35	0	0	0	4329.68	0	0	0	4329.68	0	0	0	4329.68	0	0	0	4329.68	GO:0008150 biological_process P; GO:0016491 oxidoreductase activity F; GO:0043167 ion binding F
Chv1VELVK25_0029801	501	-	-	-	-	48	12.41	17.29	3	0.75	0.73	18.4592	0	0	0	3317.99	23	2.57	2.83	3.42503	1	0.64	1.29	7.32707	-
Chv1VELVK55_0005469	1469	hypothetical protein L798_09889 [Zootermopsis nevadensis]	KDR15961	1.96e-113	397	179.45	12.3	17.14	28.19	1.87	1.8	7.3792	6.26	0.19	0.42	17.1621	82.96	2.95	3.26	3.55185	0	0	0	12401.7	GO:0008150 biological_process P; GO:0016491 oxidoreductase activity F; GO:0043167 ion binding F; GO:0043226 organelle C; GO:0005575 cellular_component C; GO:0005622 intracellular C; GO:0003674 molecular_function F
Chv1VELVK75_0018423	895	organic anion transporter [Aedes aegypti]	XP_001658583	4.27e-59	265	101.03	12.27	17.1	0	0	0	6982.58	2.13	0.12	0.25	28.3228	9.93	0.59	0.65	16.6723	0	0	0	6982.58	GO:0005575 cellular_component C; GO:0006810 transport P; GO:0003674 molecular_function F
Chv1VELVK21_0032173	1616	-	-	-	-	199	12.27	17.1	1	0.06	0.06	227.008	4	0.11	0.24	29.7613	25	0.81	0.89	13.0617	15	1.8	3.6	2.02884	-
Chv1VELVK25_0024357	1843	Putative phospholipase B-like 2 [Zootermopsis nevadensis]	KDR23108	0	549	227	12.12	16.89	7	0.36	0.35	37.5232	13	0.31	0.67	10.4614	21	0.59	0.65	17.7342	0	0	0	15687.6	-
Chv1VELVK65_0006079	1654	hypothetical protein L798_10415 [Zootermopsis nevadensis]	KDR14381	9.28e-91	397	201.2	12.09	16.85	0	0	0	13904.7	0	0	0	13904.7	2.59	0.08	0.09	126.433	0	0	0	13904.7	GO:0003674 molecular_function F
Chv1VELVK21_0036706	877	PREDICTED: pancreatic triacylglycerol lipase-like isoform X3 [Apis mellifera]	XP_006558187	2.66e-40	224	96.63	12.03	16.76	0	0	0	6678.52	1	0.06	0.12	57.4372	14	0.85	0.94	11.3183	0	0	0	6678.52	-
Chv1VELVK25_0006364	919	-	-	-	-	101.88	11.99	16.71	0	0	0	7041.32	0	0	0	7041.32	0	0	0	7041.32	0	0	0	7041.32	-
Chv1VELVK55_0028364	568	Pc20g00340 [Penicillium rubens Wisconsin 54-1255]	XP_002562598	1.03e-85	151	55.03	11.94	16.63	0	0	0	3803.79	0	0	0	3803.79	0	0	0	3803.79	1.27	0.65	1.3	6.61716	-
Chv1VELVK21_0102428	341	-	-	-	-	25	11.91	16.59	0	0	0	1728.6	0	0	0	1728.6	0	0	0	1728.6	1	1.73	3.46	3.81724	-
ChvKITESOAP_0142907	851	-	-	-	-	92	11.88	16.55	16	2	1.93	6.66293	9	0.52	1.13	6.12298	41.01	2.58	2.85	3.68285	8	2.17	4.35	1.75859	-
Chv1VELVK21_0013802	1809	Cytochrome P450 2J2 [Zootermopsis nevadensis]	KDR22559	0	486	217.75	11.86	16.53	3.54	0.19	0.18	71.0091	2.23	0.05	0.12	58.3128	68.49	1.97	2.17	5.22009	0	0	0	15048.4	GO:0008150 biological_process P; GO:0016491 oxidoreductase activity F; GO:0043167 ion binding F; GO:0003674 molecular_function F
Chv1VELVK75_0012078	1255	Xanthine dehydroge-se [Zootermopsis nevadensis]	KDR18732	0	398	144.91	11.86	16.53	35.91	2.84	2.75	4.67851	15.23	0.55	1.21	5.70115	50.03	2.1	2.31	4.75526	12.78	2.08	4.17	1.73402	GO:0008150 biological_process P; GO:0016491 oxidoreductase activity F; GO:0043167 ion binding F; GO:0003674 molecular_function F
Chv1VELVK45_0033814	514	-	-	-	-	47.58	11.86	16.52	5.71	1.39	1.34	9.63896	0	0	0	3288.97	0	0	0	3288.97	0	0	0	3288.97	-
Chv1VELVK75_0014880	358	-	-	-	-	27	11.81	16.45	0	0	0	1866.81	0	0	0	1866.81	3.57	0.58	0.64	12.3457	0	0	0	1866.81	-
Chv1VELVK21_0011745	9027	Suppressor of hairless protein [Zootermopsis nevadensis]	KDR10989	0	494	1150.38	11.7	16.31	238.6	2.34	2.26	5.59152	111.64	0.5	1.1	6.17676	432.32	2.43	2.69	4.37005	7	0.13	0.26	25.1264	-
Chv1SOAPK65_0066364	453	-	-	-	-	39	11.69	16.29	3	0.88	0.85	14.9991	3	0.41	0.89	7.77353	11	1.37	1.52	5.81253	0	0	0	2696.06	-
Chv1VELVK29_0048013	826	CB1 can-binoid receptor-interacting protein 1, partial [Zootermopsis nevadensis]	KDR15315	7.86e-88	161	87	11.65	16.23	3	0.39	0.38	33.4527	1	0.06	0.13	51.714	23	1.5	1.65	6.20704	5	1.42	2.84	2.6604	-
Chv1TRINITY_0085169	6262	hypothetical protein TcasGA2_TC005208 [Tribolium castaneum]	EFA13639	3.94e-42	66	787.22	11.63	16.21	224.68	3.21	3.1	4.06342	99.37	0.65	1.42	4.74874	186.56	1.52	1.67	6.92946	10.86	0.3	0.59	11.0842	-
Chv1SOAPK21_0127687	494	-	-	-	-	44	11.61	16.17	0	0	0	3041.58	0	0	0	3041.58	0	0	0	3041.58	3	1.99	3.98	2.24219	-
Chv1VELVK21_0046557	2141	PREDICTED: glucose dehydroge-se [acceptor]	XP_004923482	3.02e-100	576	255.49	11.6	16.16	2	0.09	0.08	146.934	0	0	0	17656.4	0	0	0	17656.4	0	0	0	17656.4	-
Chv1SOAPK65_0071058	722	-	-	-	-	73	11.56	16.11	10	1.54	1.48	8.45405	3	0.21	0.46	14.5479	41	3.08	3.39	2.92309	0	0	0	5045.59	-
Chv1VELVK65_0001396	1021	odorant-binding protein 2a, partial [Locusta migratoria manilensis]	ACR39388	2.06e-08	95	111.2	11.55	16.1	0	0	0	7685.37	0	0	0	7685.37	8.79	0.46	0.5	20.7238	0	0	0	7685.37	GO:0003674 molecular_function F
Chv1VELVK75_0016088	394	-	-	-	-	31	11.55	16.09	0	0	0	2143.22	1	0.17	0.37	18.4324	1.29	0.19	0.21	38.7717	0	0	0	2143.22	-
Chv1VELVK21_0017574	1794	PREDICTED: phospholipase B1, membrane-associated [-sonia vitripennis]	XP_008210181	3.78e-92	335	209.68	11.53	16.06	0	0	0	14490.7	0	0	0	14490.7	53.73	1.56	1.72	6.40689	0	0	0	14490.7	-
Chv1SOAPK75_0034660	418	-	-	-	-	34	11.53	16.06	0	0	0	2350.54	2	0.31	0.67	10.1513	8	1.09	1.21	6.96233	0	0	0	2350.54	-
Chv1VELVK35_0028958	2942	putative MFS-type transporter C09D4.1 [Zootermopsis nevadensis]	KDR17346	9.11e-156	446	356	11.52	16.05	23	0.72	0.69	17.9394	6	0.09	0.19	35.5187	74	1.29	1.43	7.89888	6	0.37	0.73	9.0714	GO:0055085 transmembrane transport P; GO:0005575 cellular_component C
Chv1VELVK65_0011361	475	-	-	-	-	41.18	11.5	16.03	0	0	0	2846.7	0	0	0	2846.7	0	0	0	2846.7	8	5.74	11.5	0.787312	-
Chv1VELVK65_0023591	483	-	-	-	-	42	11.45	15.95	0	0	0	2903.37	0	0	0	2903.37	0	0	0	2903.37	0	0	0	2903.37	-
Chv1VELVK35_0036873	3623	Toll-like receptor 4 [Zootermopsis nevadensis]	KDR20980	1.22e-108	683	439	11.42	15.91	174	4.37	4.22	2.92598	32	0.37	0.8	8.22203	165	2.33	2.57	4.3692	8	0.39	0.78	8.39048	GO:0007165 sig-l transduction P; GO:0003674 molecular_function F
Chv1SOAPK75_0033808	389	-	-	-	-	30	11.41	15.9	3	1.11	1.08	11.5391	0	0	0	2074.12	3	0.45	0.49	16.3024	0	0	0	2074.12	-
Chv1TRINITY_0048273	668	-	-	-	-	65	11.37	15.84	2	0.34	0.33	37.3882	1	0.08	0.17	38.6391	12	0.98	1.08	8.88052	0	0	0	4492.76	-
Chv1VELVK85_0003761	658	hypothetical protein TcasGA2_TC000404 [Tribolium castaneum]	EEZ98005	4.55e-14	114	63.49	11.32	15.78	0.25	0.04	0.04	276.077	1.12	0.09	0.2	33.729	0	0	0	4388.41	0	0	0	4388.41	-
Chv1VELVK75_0023284	449	-	-	-	-	37	11.24	15.66	13	3.85	3.71	3.29801	4	0.55	1.2	5.53527	8	1.01	1.11	7.57639	0	0	0	2557.85	-
Chv1VELVK21_0053197	2216	hypothetical protein L798_05305 [Zootermopsis nevadensis]	KDR23344	9.3e-151	623	256	11.2	15.6	0	0	0	17691.6	0	0	0	17691.6	60	1.4	1.54	7.00504	1	0.08	0.17	39.0681	GO:0022857 transmembrane transporter activity F; GO:0004871 sig-l transducer activity F; GO:0005575 cellular_component C
Chv1VELVK35_0004364	4102	putative multidrug resistance-associated protein [Zootermopsis nevadensis]	KDR20353	4.36e-15	252	488.58	11.17	15.56	0	0	0	33763.8	0	0	0	33763.8	0	0	0	33763.8	0	0	0	33763.8	GO:0016887 ATPase activity F; GO:0055085 transmembrane transport P; GO:0022857 transmembrane transporter activity F; GO:0043167 ion binding F; GO:0005575 cellular_component C
Chv1SOAPK35_0151122	1116	-	-	-	-	119.13	11.15	15.55	11.44	1.04	1	12.0613	0	0	0	8233.36	27.03	1.28	1.41	7.23295	1.16	0.22	0.44	15.6786	-
Chv1TRINITY_0054535	547	hypothetical protein HELRODRAFT_152006, partial [Helobdella robusta]	XP_009030063	4.51e-12	109	48.77	11.14	15.52	0	0	0	3371.2	4.04	0.41	0.91	7.22331	0	0	0	3371.2	0	0	0	3371.2	-
ChvKITESOAP_0120238	338	-	-	-	-	23	11.13	15.51	0	0	0	1590.39	0	0	0	1590.39	1	0.17	0.19	36.9206	3	5.36	10.73	1.1724	-
Chv1VELVK65_0022871	506	-	-	-	-	43.58	11.11	15.48	6.94	1.72	1.66	7.26787	2	0.23	0.5	13.0104	11.37	1.26	1.39	6.28396	0	0	0	3012.55	-
Chv1VELVK75_0003184	662	PREDICTED: elongation of very long chain fatty acids protein AAEL008004 [Harpeg-thos saltator]	XP_011151305	4.16e-42	127	62.73	11.1	15.47	0	0	0	4335.89	0	0	0	4335.89	8.28	0.68	0.75	12.4099	0	0	0	4335.89	-
Chv1VELVK45_0020538	831	-	-	-	-	83.46	11.09	15.46	0	0	0	5768.42	0	0	0	5768.42	4	0.26	0.29	34.0714	1	0.28	0.56	12.7383	-
Chv1VELVK55_0015079	579	-	-	-	-	52	10.99	15.31	0	0	0	3594.41	0	0	0	3594.41	0	0	0	3594.41	0	0	0	3594.41	-
Chv1SOAPK55_0010512	639	-	-	-	-	59.27	10.98	15.3	0	0	0	4096.79	0	0	0	4096.79	1	0.09	0.09	95.1063	0	0	0	4096.79	-
Chv1SOAPK75_0033318	374	-	-	-	-	27	10.96	15.27	0	0	0	1866.81	0	0	0	1866.81	5.02	0.78	0.86	8.79651	0	0	0	1866.81	-
Chv1SOAPK55_0088042	333	-	-	-	-	22	10.94	15.24	1	0.49	0.47	25.111	0	0	0	1521.29	9	1.6	1.76	4.00672	0	0	0	1521.29	-
Chv1VELVK21_0048958	2571	class B secretin-like G-protein coupled receptor GPRmth6, putative [Pediculus humanus corporis]	XP_002427398	1.35e-77	599	290.73	10.85	15.12	40.08	1.45	1.4	8.40981	32.32	0.53	1.17	5.39127	67.68	1.36	1.5	7.0529	0	0	0	20091.6	-
Chv1VELVK65_0024042	452	-	-	-	-	36	10.82	15.08	0	0	0	2488.74	0	0	0	2488.74	3.59	0.45	0.5	16.3676	0	0	0	2488.74	-
Chv1VELVK65_0008790	603	-	-	-	-	54	10.8	15.06	14	2.72	2.63	4.46937	3	0.27	0.59	10.7622	24.72	2.25	2.49	3.5852	4	1.84	3.69	2.06409	-
Chv1VELVK55_0006910	637	PREDICTED: glucose dehydroge-se [acceptor]	XP_003486101	1.05e-49	161	57.87	10.77	15	0	0	0	4000.05	0	0	0	4000.05	0	0	0	4000.05	0	0	0	4000.05	GO:0008150 biological_process P; GO:0016491 oxidoreductase activity F; GO:0043167 ion binding F
Chv1VELVK55_0022239	378	-	-	-	-	27	10.77	15	0	0	0	1866.81	1	0.18	0.4	16.0551	0	0	0	1866.81	0	0	0	1866.81	-
Chv1VELVK45_0001225	3204	PREDICTED: glucose dehydroge-se [FAD, quinone]	XP_011339402	7.25e-126	521	363.16	10.74	14.97	0	0	0	25096.8	0	0	0	25096.8	71.13	1.14	1.26	8.38275	0.6	0.03	0.07	92.2323	-
Chv1VELVK65_0006078	1562	hypothetical protein L798_10415 [Zootermopsis nevadensis]	KDR14381	2.82e-92	397	167.21	10.7	14.92	0	0	0	11555.9	0	0	0	11555.9	0	0	0	11555.9	0	0	0	11555.9	GO:0003674 molecular_function F
Chv1VELVK25_0022468	3680	PREDICTED: ABC transporter G family member 20 isoform X2 [Tribolium castaneum]	XP_008198313	0	727	417.83	10.69	14.9	30.84	0.76	0.74	15.7054	69.87	0.79	1.73	3.58458	136.04	1.89	2.09	5.04361	5	0.24	0.48	12.7753	GO:0016887 ATPase activity F; GO:0043167 ion binding F; GO:0005575 cellular_component C; GO:0006810 transport P
Chv1VELVK75_0004871	541	PREDICTED: lipopolysaccharide-induced tumor necrosis factor-alpha factor homolog, partial [Bombyx mori]	XP_004934321	1.56e-29	83	46	10.67	14.87	0	0	0	3179.78	0	0	0	3179.78	0	0	0	3179.78	0	0	0	3179.78	-
Chv1VELVK45_0018092	909	hypothetical protein L798_08371 [Zootermopsis nevadensis]	KDR17661	1.52e-06	68	89.22	10.64	14.82	14.69	1.7	1.64	7.03719	0	0	0	6166.46	25.72	1.51	1.67	5.69285	0	0	0	6166.46	-
Chv1VELVK35_0011199	3207	hypothetical protein YQE_12895, partial [Dendroctonus ponderosae]	ENN70389	0	739	359.56	10.63	14.81	0	0	0	24848	0	0	0	24848	53.95	0.86	0.95	10.9415	0	0	0	24848	GO:0003674 molecular_function F
Chv1VELVK75_0015061	1047	Esterase E4 [Zootermopsis nevadensis]	KDR24383	4.69e-42	332	103.91	10.48	14.6	0	0	0	7181.6	0	0	0	7181.6	0	0	0	7181.6	0.69	0.14	0.28	22.9613	GO:0003674 molecular_function F
Chv1VELVK75_0009238	361	Reti-ldehyde-binding protein 1-like protein 2 [Zootermopsis nevadensis]	KDR11656	4.16e-32	116	24.27	10.46	14.58	0	0	0	1678.15	1.42	0.28	0.61	10.1897	5	0.81	0.89	7.93905	0	0	0	1678.15	GO:0030154 cell differentiation P; GO:0007267 cell-cell sig-ling P
Chv1VELVK25_0034266	3440	Trans-1,2-dihydrobenzene-1,2-diol dehydroge-se [Zootermopsis nevadensis]	KDR09314	1.44e-134	332	381	10.46	14.58	38	1.01	0.97	11.6239	11	0.13	0.29	20.7479	115	1.71	1.89	5.4403	1	0.05	0.1	58.1433	GO:0016491 oxidoreductase activity F
Chv1VELVK21_0034060	3163	PREDICTED: organic cation transporter-like protein isoform X2 [Musca domestica]	XP_005188240	1.27e-83	542	348.95	10.46	14.58	71.28	2.07	1.99	5.6767	76.02	1.01	2.2	2.75151	137.35	2.23	2.46	4.17202	1	0.06	0.11	53.2524	-
Chv1VELVK25_0015845	2075	Juvenile hormone epoxide hydrolase 1 [Zootermopsis nevadensis]	KDR10172	0	429	222.52	10.45	14.56	5.15	0.23	0.23	49.953	14.09	0.29	0.64	9.46208	65.18	1.63	1.79	5.60523	6.58	0.59	1.18	5.17063	GO:0008150 biological_process P; GO:0005783 endoplasmic reticulum C; GO:0043226 organelle C; GO:0005575 cellular_component C; GO:0003674 molecular_function F
Chv1TRINITY_0061373	491	hypothetical protein X777_11336 [Cerapachys biroi]	EZA50197	1.4e-13	86	39.2	10.43	14.54	0	0	0	2709.88	0	0	0	2709.88	0	0	0	2709.88	0	0	0	2709.88	-
Chv1VELVK65_0026673	629	-	-	-	-	55	10.4	14.5	0	0	0	3801.72	0	0	0	3801.72	1.04	0.09	0.1	84.9376	0	0	0	3801.72	-
Chv1VELVK21_0025159	3337	Angiotensin-converting enzyme, partial [Zootermopsis nevadensis]	KDR11409	0	604	367	10.4	14.5	126	3.45	3.33	3.37784	3	0.04	0.08	73.1267	65	1	1.1	9.27001	1	0.05	0.11	56.0069	-
Chv1VELVK65_0002046	2286	PREDICTED: organic cation transporter protein-like [Camponotus floridanus]	XP_011268589	1.04e-166	515	244.4	10.34	14.41	0	0	0	16890	0	0	0	16890	17.61	0.4	0.44	22.7641	0	0	0	16890	GO:0055085 transmembrane transport P; GO:0022857 transmembrane transporter activity F; GO:0005575 cellular_component C
Chv1VELVK21_0014736	2055	Lactosylceramide 4-alpha-galactosyltransferase [Zootermopsis nevadensis]	KDR09058	1.63e-75	331	218	10.34	14.41	29	1.33	1.28	8.71406	5	0.1	0.23	26.0934	90	2.27	2.5	3.97738	2	0.18	0.36	16.653	-
Chv1VELVK55_0044198	419	-	-	-	-	30.51	10.3	14.36	9.48	3.12	3.01	3.72783	2	0.31	0.67	9.10975	4.27	0.58	0.64	11.6756	0	0	0	2109.36	-
Chv1SOAPK29_0011293	523	-	-	-	-	42.06	10.23	14.25	2.99	0.71	0.68	16.2293	0	0	0	2907.51	0	0	0	2907.51	0	0	0	2907.51	-
Chv1VELVK55_0002333	2075	PREDICTED: organic cation transporter protein-like [Camponotus floridanus]	XP_011268589	4.96e-168	515	217.5	10.21	14.23	0	0	0	15031.1	0	0	0	15031.1	11.72	0.29	0.32	30.4193	0	0	0	15031.1	-
Chv1SOAPK55_0016132	1250	hypothetical protein PFFCH_00466 [Plasmodium falciparum FCH/4]	ETW32103	5.85e-10	128	124.2	10.21	14.23	2.86	0.23	0.22	50.0783	3.01	0.11	0.24	24.6674	9.78	0.41	0.45	20.8089	0	0	0	8583.72	-
Chv1VELVK55_0028548	359	-	-	-	-	23.43	10.19	14.21	0	0	0	1620.11	0	0	0	1620.11	4	0.65	0.72	9.56923	0	0	0	1620.11	-
Chv1VELVK25_0034670	524	-	-	-	-	42	10.19	14.19	4	0.94	0.91	12.1312	1	0.11	0.24	24.9698	12.01	1.28	1.41	5.73412	0	0	0	2903.37	-
Chv1VELVK21_0019050	2176	PREDICTED: uncharacterized protein LOC103509653 [Diaphori- citri]	XP_008472500	4.75e-29	150	228.34	10.18	14.19	32.84	1.42	1.37	8.06063	3.95	0.08	0.17	34.5802	40.71	0.97	1.07	9.20713	18	1.53	3.07	1.94	-
Chv1VELVK75_0008032	759	PREDICTED: probable cytochrome P450 304a1 [Bactrocera cucurbitae]	XP_011184680	6.93e-68	251	68.39	10.17	14.17	6.71	0.97	0.93	11.794	0	0	0	4727.02	7.04	0.5	0.55	15.9044	0	0	0	4727.02	GO:0008150 biological_process P; GO:0016491 oxidoreductase activity F; GO:0043167 ion binding F; GO:0003674 molecular_function F
Chv1VELVK25_0009039	5161	hypothetical protein L798_11578 [Zootermopsis nevadensis]	KDR14784	3.03e-47	89	562.02	10.13	14.12	0	0	0	38838.8	0	0	0	38838.8	5.91	0.06	0.06	155.561	2.03	0.07	0.14	42.2972	GO:0003674 molecular_function F
Chv1SOAPK65_0011847	838	-	-	-	-	77	10.13	14.12	0	0	0	5322.01	0	0	0	5322.01	18	1.15	1.27	7.01772	1	0.28	0.56	11.7525	-
Chv1VELVK75_0003147	816	Glucose dehydroge-se [acceptor]	KDR08567	8.27e-77	232	74.51	10.13	14.11	0	0	0	5149.94	0	0	0	5149.94	0	0	0	5149.94	0	0	0	5149.94	GO:0008150 biological_process P; GO:0016491 oxidoreductase activity F; GO:0043167 ion binding F
Chv1SOAPK35_0138649	432	-	-	-	-	31.4	10.11	14.09	0	0	0	2170.87	0	0	0	2170.87	0	0	0	2170.87	0	0	0	2170.87	-
Chv1SOAPK75_0034964	431	cytochrome P450 monooxyge-se [Coptotermes formosanus]	AGQ48062	8.73e-26	142	31.22	10.09	14.06	0.18	0.06	0.06	184.09	0	0	0	2158.43	0	0	0	2158.43	0	0	0	2158.43	GO:0008150 biological_process P; GO:0016491 oxidoreductase activity F; GO:0043167 ion binding F; GO:0003674 molecular_function F
Chv1VELVK21_0015391	2820	Cationic amino acid transporter 4 [Zootermopsis nevadensis]	KDR08430	0	653	297	10.05	14.01	7	0.23	0.22	49.0935	2	0.03	0.07	88.6412	81	1.48	1.63	6.02052	3	0.19	0.38	15.1305	-
Chv1VELVK65_0001305	602	putative beta-1,3-glucanosyltransferase [Penicillium oxalicum 114-2]	EPS25681	4.33e-78	152	50.11	10.05	14	0	0	0	3463.8	0	0	0	3463.8	0	0	0	3463.8	0	0	0	3463.8	GO:0003674 molecular_function F
Chv1VELVK21_0057288	3924	PREDICTED: fatty acid synthase [-sonia vitripennis]	XP_003423914	0	846	417	9.98	13.91	0	0	0	28817.4	0	0	0	28817.4	14	0.18	0.2	48.8377	0	0	0	28817.4	-
Chv1VELVK75_0004077	899	Glucose dehydroge-se [acceptor]	KDR14278	1.41e-59	313	82.4	9.96	13.87	1	0.12	0.11	94.0068	0	0	0	5695.17	0	0	0	5695.17	0	0	0	5695.17	GO:0008150 biological_process P; GO:0016491 oxidoreductase activity F; GO:0043167 ion binding F
Chv1VELVK75_0001913	1413	hypothetical protein L798_11578 [Zootermopsis nevadensis]	KDR14784	7.23e-79	417	138.67	9.93	13.83	0	0	0	9583.65	0	0	0	9583.65	5.8	0.21	0.24	39.1105	0	0	0	9583.65	GO:0003674 molecular_function F
Chv1SOAPK65_0006013	1661	Sialin [Zootermopsis nevadensis]	KDR06530	3.42e-87	447	163.68	9.79	13.65	10.8	0.63	0.6	17.5517	3.78	0.1	0.22	25.9009	10.28	0.32	0.36	26.092	2	0.23	0.47	12.5038	GO:0055085 transmembrane transport P; GO:0005575 cellular_component C
Chv1VELVK21_0016704	1956	hypothetical protein L798_10415 [Zootermopsis nevadensis]	KDR14381	3.78e-68	319	194.96	9.76	13.6	4.41	0.21	0.21	51.0827	1.5	0.03	0.07	77.4729	44.96	1.19	1.31	7.11854	4.62	0.44	0.89	6.45128	GO:0003674 molecular_function F
Chv1VELVK55_0003152	1501	Galactoside 2-alpha-L-fucosyltransferase 2 [Zootermopsis nevadensis]	KDR22390	2.92e-87	296	144.81	9.69	13.5	0	0	0	10008	0	0	0	10008	0	0	0	10008	0	0	0	10008	GO:0003674 molecular_function F
Chv1VELVK21_0058836	2480	phenoloxidase 2, partial [Coptotermes formosanus]	AHB39936	0	678	248.12	9.62	13.41	56	2.1	2.03	5.13752	10.35	0.18	0.39	14.3599	27.8	0.58	0.64	14.6467	21.9	1.61	3.23	1.73268	-
Chv1VELVK21_0044869	1421	hypothetical protein L798_03560 [Zootermopsis nevadensis]	KDR06586	8.26e-20	130	135	9.6	13.38	0	0	0	9330.04	0	0	0	9330.04	10	0.37	0.41	22.1217	0	0	0	9330.04	-
Chv1VELVK55_0004848	1094	Elongation of very long chain fatty acids protein 7 [Zootermopsis nevadensis]	KDR06852	1.74e-45	145	100.11	9.59	13.37	0	0	0	6919	0	0	0	6919	0	0	0	6919	0	0	0	6919	GO:0005575 cellular_component C
Chv1VELVK65_0018373	679	hypothetical protein PDE_01376 [Penicillium oxalicum 114-2]	EPS26439	6.34e-52	171	56.01	9.59	13.36	0	0	0	3871.52	0	0	0	3871.52	0	0	0	3871.52	0	0	0	3871.52	-
Chv1VELVK65_0002129	880	PREDICTED: CD63 antigen [Fopius arisanus]	XP_011306308	1.08e-77	280	77.06	9.55	13.31	5.39	0.65	0.63	16.5332	9.07	0.5	1.1	5.08927	0	0	0	5326.16	0	0	0	5326.16	GO:0005575 cellular_component C
Chv1VELVK75_0011935	369	-	-	-	-	22.95	9.53	13.28	1	0.41	0.39	26.1946	0	0	0	1586.94	4.84	0.76	0.84	7.75448	2.83	3.79	7.58	1.24008	-
Chv1VELVK65_0000133	697	Rec-me: Full=Lazarillo protein; Flags: Precursor [Schistocerca america-]	P49291	8.77e-06	169	57.47	9.52	13.26	0	0	0	3972.41	0	0	0	3972.41	19.29	1.5	1.66	4.88824	0	0	0	3972.41	-
Chv1SOAPK75_0036664	529	Reti-ldehyde-binding protein 1-like protein 1 [Zootermopsis nevadensis]	KDR18336	6.64e-36	88	39.63	9.48	13.22	4.34	1.01	0.98	10.5536	0	0	0	2739.59	0	0	0	2739.59	0	0	0	2739.59	GO:0006810 transport P; GO:0005622 intracellular C; GO:0003674 molecular_function F
Chv1VELVK21_0041326	1534	hypothetical protein LOTGIDRAFT_192573 [Lottia gigantea]	XP_009059467	7.85e-153	392	145	9.47	13.2	44.16	2.79	2.69	3.80716	26.33	0.76	1.67	3.30054	67.14	2.28	2.52	3.54605	3.76	0.48	0.96	5.89503	-
Chv1VELVK75_0001882	772	Glucose dehydroge-se [acceptor]	KDR14278	1.62e-33	100	64.98	9.46	13.18	0	0	0	4491.38	0	0	0	4491.38	0	0	0	4491.38	0	0	0	4491.38	GO:0008150 biological_process P; GO:0016491 oxidoreductase activity F; GO:0043167 ion binding F
Chv1VELVK55_0012380	1144	PREDICTED: hypothetical protein LOC100647158 [Bombus terrestris]	XP_003400044	2.75e-42	214	103.72	9.44	13.15	6.82	0.6	0.58	17.5977	0	0	0	7168.47	41.83	1.93	2.13	4.07059	1.44	0.26	0.53	11.0005	GO:0003674 molecular_function F
Chv1VELVK55_0026263	760	hypothetical protein L798_07547 [Zootermopsis nevadensis]	KDR18142	7.26e-42	202	63.47	9.42	13.13	0	0	0	4387.03	6.37	0.42	0.92	5.9663	0	0	0	4387.03	1.15	0.37	0.73	8.42661	-
Chv1VELVK75_0025471	509	-	-	-	-	37.22	9.4	13.11	0	0	0	2573.05	0	0	0	2573.05	0	0	0	2573.05	0	0	0	2573.05	-
Chv1VELVK45_0046727	401	Transposable element Tcb1 transposase [Harpeg-thos saltator]	EFN90115	1.65e-46	135	25.99	9.41	13.11	3.02	1.07	1.03	9.93158	1.01	0.17	0.36	15.3031	9.69	1.39	1.53	4.39673	1	1.06	2.12	3.96831	-
Chv1TRINITY_0067565	1088	PREDICTED: CD63 antigen [Fopius arisanus]	XP_011306308	4.85e-77	284	97.3	9.38	13.08	0	0	0	6724.82	0	0	0	6724.82	11.76	0.57	0.63	13.5632	2	0.39	0.78	7.43336	-
Chv1VELVK21_0030320	838	28S ribosomal protein S11, mitochondrial [Zootermopsis nevadensis]	KDR16584	8.52e-71	152	71.3	9.38	13.07	0	0	0	4928.12	0	0	0	4928.12	0	0	0	4928.12	0	0	0	4928.12	GO:0003735 structural constituent of ribosome F; GO:0005739 mitochondrion C; GO:0005840 ribosome C; GO:0006412 translation P
Chv1VELVK25_0020431	1136	Aquaporin AQPAe.a [Zootermopsis nevadensis]	KDR08549	1.14e-39	237	101.95	9.35	13.03	5.35	0.48	0.46	22.0353	0	0	0	7046.15	27.45	1.28	1.41	6.09537	9	1.66	3.33	1.73228	-
Chv1VELVK21_0047325	1926	Acyl-CoA synthetase family member 2, mitochondrial [Zootermopsis nevadensis]	KDR21553	1.97e-157	556	182	9.26	12.91	1	0.05	0.05	207.616	0	0	0	12577.9	5	0.13	0.15	59.5039	2	0.2	0.39	13.9032	-
Chv1VELVK75_0004068	1233	PREDICTED: glucose dehydroge-se [FAD, quinone]	XP_011339402	2.15e-87	368	110.96	9.27	12.91	0	0	0	7668.78	0	0	0	7668.78	25.69	1.1	1.21	7.08805	4	0.67	1.33	4.24073	GO:0008150 biological_process P; GO:0016491 oxidoreductase activity F; GO:0043167 ion binding F
Chv1VELVK21_0041612	1840	Leucine zipper transcription factor-like protein 1 [Zootermopsis nevadensis]	KDR23228	3.21e-77	304	172	9.2	12.82	21.83	1.13	1.09	9.13191	25	0.59	1.29	4.12327	40.81	1.15	1.27	6.91854	6	0.62	1.24	4.383	-
Chv1VELVK45_0004239	1782	hypothetical protein L798_10415 [Zootermopsis nevadensis]	KDR14381	3.32e-90	421	166.02	9.19	12.81	3.74	0.2	0.19	51.2586	8.44	0.21	0.45	11.7809	6.4	0.19	0.21	42.45	7	0.75	1.5	3.62644	GO:0003674 molecular_function F
Chv1SOAPK65_0063333	378	-	-	-	-	23	9.17	12.78	2	0.78	0.75	13.2351	0	0	0	1590.39	2.81	0.43	0.47	13.3385	0	0	0	1590.39	-
Chv1VELVK25_0040093	3296	putative E3 ubiquitin-protein ligase HECTD2 [Zootermopsis nevadensis]	KDR22405	0	622	318	9.13	12.73	0	0	0	21976.1	5	0.06	0.14	38.062	12	0.19	0.21	43.4386	0.09	0	0.01	527.439	GO:0006464 cellular protein modification process P; GO:0003674 molecular_function F
Chv1VELVK75_0011238	600	Glucose dehydroge-se [acceptor]	KDR08567	1.9e-59	199	45.28	9.12	12.71	0	0	0	3130.03	0	0	0	3130.03	10.41	0.95	1.05	7.12973	0	0	0	3130.03	GO:0008150 biological_process P; GO:0016491 oxidoreductase activity F; GO:0043167 ion binding F
Chv1VELVK65_0030981	469	-	-	-	-	32	9.11	12.69	0	0	0	2212.33	0	0	0	2212.33	0	0	0	2212.33	0	0	0	2212.33	-
Chv1VELVK55_0024648	1520	PREDICTED: slit homolog 3 protein [-sonia vitripennis]	XP_001601629	2.35e-06	272	138.02	9.11	12.69	31.67	2.02	1.95	5.05235	6.35	0.19	0.41	13.0133	46.09	1.58	1.75	4.91616	0.52	0.07	0.14	40.4257	GO:0003674 molecular_function F
Chv1TRINITY_0103003	841	PREDICTED: hypothetical protein LOC100740015 [Bombus impatiens]	XP_003488412	2.73e-30	142	69.41	9.09	12.67	6.78	0.86	0.83	11.8466	5.21	0.3	0.66	7.97481	28.79	1.84	2.03	3.95714	2.38	0.66	1.32	4.45708	-
Chv1VELVK65_0013624	1954	Villin-1 [Zootermopsis nevadensis]	KDR23980	4.19e-13	319	180.56	9.05	12.61	32.49	1.57	1.52	6.44268	0	0	0	12478.4	51.73	1.37	1.51	5.73038	0	0	0	12478.4	GO:0007010 cytoskeleton organization P; GO:0008092 cytoskeletal protein binding F
Chv1SOAPK65_0002816	394	oxidoreductase [Anopheles darlingi]	ETN61838	6.14e-07	49	24.25	9.03	12.59	3.37	1.22	1.18	8.30936	0	0	0	1676.77	0	0	0	1676.77	0	0	0	1676.77	GO:0008150 biological_process P; GO:0016491 oxidoreductase activity F
Chv1VELVK21_0027755	5254	putative carboxypeptidase PM20D1 [Zootermopsis nevadensis]	KDR15626	0	532	508	8.99	12.53	77.96	1.33	1.29	7.55606	53.44	0.42	0.91	5.6978	282	2.74	3.02	2.95842	14	0.46	0.92	5.54878	-
Chv1VELVK75_0025822	605	Chain A, Crystal Structure Of Engineered Protein. Northeast Structural Genomics Consortium Target Or264. &gt;gi|403072299|pdb|4GPM|B Chain B, Crystal Structure Of Engineered Protein. Northeast Structural Genomics Consortium Target Or264.]	4GPM_A	1.69e-07	79	44.51	8.86	12.35	0	0	0	3076.82	0	0	0	3076.82	0	0	0	3076.82	0	0	0	3076.82	GO:0003674 molecular_function F
Chv1TRINITY_0091111	498	-	-	-	-	34	8.86	12.35	0	0	0	2350.54	1	0.12	0.26	20.2153	2	0.22	0.25	27.604	0	0	0	2350.54	-
Chv1SOAPK55_0103250	886	-	-	-	-	72	8.85	12.34	0	0	0	4976.49	1	0.05	0.12	42.7993	8	0.48	0.53	14.7404	0	0	0	4976.49	-
Chv1VELVK25_0016270	1758	PREDICTED: skin secretory protein xP2-like [Acyrthosiphon pisum]	XP_008180188	5.77e-45	260	157.34	8.84	12.33	0	0	0	10873.8	0	0	0	10873.8	0	0	0	10873.8	0	0	0	10873.8	-
Chv1VELVK25_0009797	3436	hypothetical protein BRAFLDRAFT_124709 [Branchiostoma floridae]	XP_002588276	0	814	321.37	8.83	12.31	0	0	0	22209	2.58	0.03	0.07	74.4244	0	0	0	22209	0	0	0	22209	GO:0006464 cellular protein modification process P; GO:0043167 ion binding F; GO:0016301 ki-se activity F
Chv1SOAPK45_0000111	372	-	-	-	-	21.53	8.82	12.29	1.15	0.46	0.45	21.4156	1	0.19	0.41	12.8042	7.03	1.1	1.21	5.0163	0	0	0	1488.81	-
Chv1TRINITY_0047586	521	-	-	-	-	36	8.8	12.27	5	1.19	1.15	8.32599	1	0.11	0.24	21.4039	2	0.21	0.24	29.2271	4	2.39	4.79	1.37624	-
Chv1SOAPK55_0004122	626	-	-	-	-	46.15	8.79	12.24	9.63	1.78	1.72	5.55021	0	0	0	3190.15	0	0	0	3190.15	0	0	0	3190.15	-
Chv1VELVK21_0067024	3569	Molybdenum cofactor sulfurase [Zootermopsis nevadensis]	KDR06527	0	898	332.55	8.79	12.24	67.76	1.73	1.67	5.69088	35.69	0.42	0.91	5.58459	191.68	2.75	3.04	2.84914	21.46	1.06	2.12	2.36984	-
Chv1VELVK65_0000859	2495	PREDICTED: solute carrier organic anion transporter family member 5A1-like isoform X1 [Apis mellifera]	XP_006566273	2.72e-155	674	227.01	8.75	12.19	0	0	0	15688.3	0.83	0.01	0.03	162.273	3.47	0.07	0.08	106.721	0	0	0	15688.3	GO:0005575 cellular_component C; GO:0006810 transport P; GO:0003674 molecular_function F
Chv1VELVK21_0074629	1514	conserved hypothetical protein [Pediculus humanus corporis]	XP_002427188	1.29e-113	355	132	8.75	12.19	1	0.06	0.06	150.584	2	0.06	0.13	39.3985	8	0.28	0.3	27.0217	0	0	0	9122.73	-
Chv1VELVK85_0008677	482	hypothetical protein L798_06766 [Zootermopsis nevadensis]	KDR24304	4.2e-24	61	31.88	8.71	12.14	0	0	0	2204.04	0	0	0	2204.04	0.26	0.03	0.03	184.596	0	0	0	2204.04	-
Chv1VELVK55_0006912	606	PREDICTED: glucose dehydroge-se [acceptor]	XP_004923482	3.22e-51	156	43.6	8.67	12.08	0	0	0	3013.93	0	0	0	3013.93	0	0	0	3013.93	0	0	0	3013.93	GO:0008150 biological_process P; GO:0016491 oxidoreductase activity F; GO:0043167 ion binding F
Chv1VELVK55_0035817	412	-	-	-	-	24.98	8.66	12.07	0	0	0	1727.22	0	0	0	1727.22	0	0	0	1727.22	0	0	0	1727.22	-
Chv1VELVK29_0044980	2426	PREDICTED: nose resistant to fluoxetine protein 6-like isoform X2 [-sonia vitripennis]	XP_001599124	3.07e-141	654	218	8.65	12.06	1	0.04	0.04	248.68	0	0	0	15065.7	32	0.68	0.75	11.181	4	0.3	0.6	8.33112	GO:0016746 transferase activity, transferring acyl groups F
Chv1SOAPK65_0067097	476	-	-	-	-	31	8.63	12.03	0	0	0	2143.22	0	0	0	2143.22	2	0.24	0.26	25.1694	0	0	0	2143.22	-
Chv1VELVK75_0024574	390	-	-	-	-	22.8	8.63	12.03	6.01	2.22	2.15	4.39045	0	0	0	1576.57	7.21	1.07	1.18	5.17982	0	0	0	1576.57	-
Chv1VELVK45_0002007	1187	PREDICTED: solute carrier organic anion transporter family member 4C1 isoform X2 [Harpeg-thos saltator]	XP_011147026	1e-47	294	98.98	8.63	12.03	0	0	0	6840.92	1.19	0.05	0.1	49.5082	0	0	0	6840.92	1.81	0.32	0.63	8.35449	GO:0005575 cellular_component C; GO:0006810 transport P; GO:0003674 molecular_function F
Chv1SOAPK55_0094730	436	-	-	-	-	27	8.57	11.95	0	0	0	1866.81	0	0	0	1866.81	0	0	0	1866.81	0	0	0	1866.81	-
Chv1SOAPK65_0071274	743	-	-	-	-	56	8.55	11.92	0	0	0	3870.82	0	0	0	3870.82	2	0.15	0.16	45.4579	0	0	0	3870.82	-
Chv1SOAPK55_0013733	691	-	-	-	-	51.08	8.55	11.92	1.29	0.21	0.2	45.3476	0	0	0	3530.83	0	0	0	3530.83	0	0	0	3530.83	-
Chv1VELVK21_0033052	5255	Protein toll [Zootermopsis nevadensis]	KDR21050	0	1390	481	8.51	11.86	128.96	2.2	2.13	4.32545	59	0.46	1.01	4.88664	143	1.39	1.53	5.52356	4	0.13	0.26	18.3813	-
Chv1VELVK65_0000098	528	cytochrome P450 [Palaemon carinicauda]	AFM82473	6e-11	153	35.37	8.49	11.83	0	0	0	2445.21	0	0	0	2445.21	13.49	1.42	1.57	4.30037	0	0	0	2445.21	GO:0008150 biological_process P; GO:0016491 oxidoreductase activity F; GO:0043167 ion binding F; GO:0003674 molecular_function F
Chv1VELVK45_0007244	520	PREDICTED: antileukoprotei-se-like isoform X1 [Apis mellifera]	XP_006570012	4.78e-14	106	34.54	8.47	11.8	0	0	0	2387.85	0	0	0	2387.85	0	0	0	2387.85	0	0	0	2387.85	-
Chv1VELVK55_0001147	1434	PREDICTED: prostatic acid phosphatase-like [-sonia vitripennis]	XP_001600994	1.44e-93	365	118.61	8.35	11.64	0	0	0	8197.43	1	0.03	0.07	70.5003	0	0	0	8197.43	0	0	0	8197.43	GO:0016791 phosphatase activity F
Chv1VELVK21_0063588	1092	ionotropic receptor [Dendrolimus houi]	AII01119	1.19e-76	209	87	8.35	11.64	0	0	0	6013.05	0	0	0	6013.05	3	0.15	0.16	47.262	0	0	0	6013.05	-
Chv1VELVK45_0027855	787	Sulfotransferase family cytosolic 1B member 1 [Zootermopsis nevadensis]	KDR16097	9.86e-90	231	58.67	8.34	11.62	8.49	1.17	1.13	8.00096	0	0	0	4055.33	0	0	0	4055.33	0	0	0	4055.33	GO:0003674 molecular_function F
Chv1VELVK65_0026289	629	-	-	-	-	44	8.32	11.6	7	1.29	1.24	7.27515	3	0.25	0.56	8.76977	8	0.7	0.77	9.0092	0	0	0	3041.58	-
Chv1VELVK21_0011547	1249	Hyaluronidase, partial [Zootermopsis nevadensis]	KDQ84121	5.09e-134	324	101	8.31	11.58	0	0	0	6980.51	0	0	0	6980.51	6	0.25	0.28	27.5413	2	0.33	0.66	7.71598	-
Chv1VELVK75_0000954	2706	hypothetical protein L798_08221 [Zootermopsis nevadensis]	KDR17914	2.45e-55	258	234.16	8.28	11.53	23.99	0.82	0.79	11.3133	0	0	0	16182.4	0	0	0	16182.4	0	0	0	16182.4	-
Chv1VELVK65_0000762	796	PREDICTED: uncharacterized protein LOC100160904 isoform X2 [Acyrthosiphon pisum]	XP_008179123	1.07e-09	76	59	8.27	11.52	1.97	0.27	0.26	34.4502	3.91	0.24	0.53	9.02791	7.72	0.52	0.58	12.5163	6.72	2.01	4.02	1.34265	-
Chv1VELVK35_0006020	3336	ATP-binding cassette sub-family D member 2 [Zootermopsis nevadensis]	KDR16020	0	719	289.04	8.2	11.42	55.51	1.52	1.47	6.03756	43.81	0.55	1.2	3.95447	146.91	2.26	2.49	3.23093	11.3	0.6	1.2	3.91142	GO:0016887 ATPase activity F; GO:0008150 biological_process P; GO:0006810 transport P; GO:0005575 cellular_component C; GO:0003674 molecular_function F
Chv1VELVK45_0019830	803	-	-	-	-	59	8.18	11.4	0	0	0	4078.14	0	0	0	4078.14	5	0.34	0.37	19.2929	0	0	0	4078.14	-
Chv1SOAPK65_0066217	448	-	-	-	-	26.84	8.18	11.4	4	1.19	1.15	7.75394	0	0	0	1855.75	5.63	0.71	0.79	7.80096	1	0.81	1.63	4.09802	-
Chv1VELVK25_0024070	572	-	-	-	-	38	8.16	11.38	4	0.84	0.81	10.9763	0	0	0	2626.95	6	0.58	0.64	10.3645	0	0	0	2626.95	-
Chv1VELVK21_0054784	1283	PREDICTED: band 7 protein AGAP004871 isoform X1 [-sonia vitripennis]	XP_003423876	1.9e-157	286	102	8.14	11.34	0	0	0	7049.61	0	0	0	7049.61	0	0	0	7049.61	0	0	0	7049.61	-
Chv1TRINITY_0061059	564	-	-	-	-	37.16	8.14	11.34	0	0	0	2568.91	0	0	0	2568.91	0	0	0	2568.91	0	0	0	2568.91	-
Chv1VELVK21_0026431	4652	PREDICTED: probable E3 ubiquitin-protein ligase HERC1 isoform X2 [Tribolium castaneum]	XP_008195506	2.32e-77	382	402	8.07	11.24	110	2.13	2.06	4.23806	114	1.01	2.21	2.11384	181	1.99	2.19	3.64733	9	0.34	0.67	6.82984	-
Chv1VELVK65_0015612	2216	carboxylesterase [Locusta migratoria]	AHJ81349	1.91e-150	542	184.17	8.06	11.23	11.95	0.51	0.49	17.8509	0	0	0	12727.9	0	0	0	12727.9	2	0.17	0.33	14.0689	-
Chv1VELVK75_0000835	1406	Prostaglandin reductase 1 [Zootermopsis nevadensis]	KDR24385	1.05e-132	337	111.73	8.04	11.21	35.38	2.46	2.38	3.6614	12.35	0.39	0.86	5.42028	43.1	1.61	1.77	4.25577	8.32	1.18	2.36	2.05355	GO:0008150 biological_process P; GO:0016491 oxidoreductase activity F; GO:0043167 ion binding F
Chv1SOAPK29_0138211	435	-	-	-	-	25	7.97	11.1	0	0	0	1728.6	0	0	0	1728.6	5	0.65	0.72	8.1777	5	4.35	8.71	0.764799	-
Chv1SOAPK65_0072084	846	-	-	-	-	61	7.93	11.06	0	0	0	4216.34	1	0.06	0.13	36.2618	9.2	0.58	0.64	10.8641	0	0	0	4216.34	-
Chv1VELVK25_0031301	5513	Bestrophin-3, partial [Zootermopsis nevadensis]	KDR13490	0	560	471	7.93	11.05	53	0.86	0.83	10.304	86.05	0.64	1.4	3.28101	198	1.83	2.02	3.90648	12	0.37	0.75	6.00193	-
Chv1VELVK29_0020084	2093	Mediator of R- polymerase II transcription subunit 25 [Camponotus floridanus]	EFN70190	3.89e-88	217	170.38	7.92	11.04	0	0	0	11774.9	13.53	0.28	0.61	7.54479	0	0	0	11774.9	0	0	0	11774.9	-
Chv1VELVK29_0020401	3497	hypothetical protein L798_10677 [Zootermopsis nevadensis]	KDR14986	2.33e-156	620	292.73	7.9	11.01	0	0	0	20229.8	0	0	0	20229.8	56.52	0.83	0.91	8.50302	0	0	0	20229.8	GO:0022857 transmembrane transporter activity F; GO:0004871 sig-l transducer activity F; GO:0005575 cellular_component C
Chv1VELVK21_0012755	3338	hypothetical protein L798_09889 [Zootermopsis nevadensis]	KDR15961	1.03e-98	450	278.69	7.9	11.01	16.27	0.45	0.43	19.8469	8.16	0.1	0.22	20.4531	24.14	0.37	0.41	18.943	2.04	0.11	0.22	20.8718	GO:0008150 biological_process P; GO:0016491 oxidoreductase activity F; GO:0043167 ion binding F; GO:0003674 molecular_function F
Chv1VELVK45_0022047	2288	PREDICTED: glucose dehydroge-se [acceptor]	XP_004923482	1.2e-99	576	184.9	7.81	10.89	0	0	0	12778.3	0	0	0	12778.3	18.22	0.41	0.45	16.6466	0	0	0	12778.3	GO:0008150 biological_process P; GO:0016491 oxidoreductase activity F; GO:0043167 ion binding F
Chv1VELVK45_0000995	1630	PREDICTED: cytochrome P450 4c3 [Fopius arisanus]	XP_011300548	1.81e-58	150	127.78	7.8	10.88	0	0	0	8831.11	8.43	0.23	0.5	9.07832	31.05	0.99	1.09	6.75441	0	0	0	8831.11	GO:0008150 biological_process P; GO:0016491 oxidoreductase activity F; GO:0043167 ion binding F; GO:0003674 molecular_function F
Chv1TRINITY_0080632	1397	-	-	-	-	107.49	7.79	10.86	0	0	0	7428.99	0	0	0	7428.99	2.08	0.08	0.09	83.9263	0	0	0	7428.99	-
Chv1VELVK25_0038603	3184	limbic system-associated membrane protein precursor, putative [Pediculus humanus corporis]	XP_002429579	0	447	261.65	7.79	10.86	11.84	0.34	0.33	25.5954	24	0.32	0.69	6.53348	83.19	1.34	1.48	5.16439	10	0.56	1.12	4.00098	GO:0003674 molecular_function F
Chv1VELVK45_0019824	1933	Putative ammonium transporter 1 [Zootermopsis nevadensis]	KDR12046	1.43e-142	473	153.26	7.77	10.83	18.01	0.88	0.85	9.86134	0	0	0	10591.9	0	0	0	10591.9	0	0	0	10591.9	GO:0055085 transmembrane transport P; GO:0022857 transmembrane transporter activity F; GO:0005575 cellular_component C
Chv1VELVK75_0009106	1739	Esterase FE4 [Zootermopsis nevadensis]	KDR18989	6.17e-137	471	135.72	7.72	10.76	5.65	0.31	0.3	27.7804	2.63	0.07	0.14	30.837	19.04	0.57	0.63	11.6937	0	0	0	9379.8	GO:0003674 molecular_function F
Chv1SOAPK29_0014723	756	PREDICTED: ras-related protein Rab-28-like [Solenopsis invicta]	XP_011165558	2.98e-66	185	51.57	7.71	10.74	0	0	0	3564.69	9.13	0.61	1.33	3.38379	0	0	0	3564.69	0	0	0	3564.69	GO:0003674 molecular_function F
Chv1VELVK21_0049379	3612	hypothetical protein L798_07241 [Zootermopsis nevadensis]	KDR17704	0	818	295	7.7	10.73	19	0.48	0.46	17.9925	8	0.09	0.2	22.0826	24	0.34	0.38	20.1684	4	0.2	0.39	11.2736	-
Chv1VELVK29_0021232	1959	Acyl-CoA synthetase family member 2, mitochondrial [Zootermopsis nevadensis]	KDR21553	1.97e-141	540	154	7.69	10.72	0	0	0	10643	0	0	0	10643	0	0	0	10643	0	0	0	10643	GO:0008150 biological_process P; GO:0003674 molecular_function F
Chv1TRINITY_0021173	475	-	-	-	-	27.42	7.66	10.67	0	0	0	1895.83	0	0	0	1895.83	2.01	0.24	0.26	22.1546	0	0	0	1895.83	-
Chv1VELVK75_0021431	679	-	-	-	-	44.69	7.65	10.66	0	0	0	3089.26	0	0	0	3089.26	0	0	0	3089.26	0	0	0	3089.26	-
Chv1VELVK75_0004449	855	-	-	-	-	59.48	7.64	10.64	0	0	0	4111.31	0	0	0	4111.31	0	0	0	4111.31	0	0	0	4111.31	-
Chv1VELVK45_0007720	1285	PREDICTED: uncharacterized protein LOC105283581 [Cerapachys biroi]	XP_011344746	1.23e-37	37	95.68	7.62	10.62	18.37	1.42	1.37	6.03623	8.85	0.31	0.68	6.47569	39.23	1.6	1.77	4.00382	0	0	0	6612.87	-
Chv1SOAPK21_0133595	769	PREDICTED: uncharacterized protein LOC103308217 [Acyrthosiphon pisum]	XP_008179485	2.26e-45	72	52	7.61	10.6	0	0	0	3594.41	0	0	0	3594.41	3	0.21	0.23	28.2517	0	0	0	3594.41	-
Chv1SOAPK65_0004802	1219	hypothetical protein L798_01808, partial [Zootermopsis nevadensis]	KDR22202	2.96e-105	224	89.83	7.6	10.59	6.92	0.57	0.55	15.0216	0	0	0	6208.61	0	0	0	6208.61	0	0	0	6208.61	GO:0008219 cell death P
Chv1VELVK25_0030320	895	Protein apterous, partial [Zootermopsis nevadensis]	KDR14264	2.84e-62	193	62.44	7.59	10.57	7	0.82	0.8	10.3231	1	0.05	0.12	37.1176	2.37	0.14	0.16	42.85	1	0.25	0.51	9.53063	GO:0003677 D- binding F; GO:0043167 ion binding F; GO:0034641 cellular nitrogen compound metabolic process P; GO:0009058 biosynthetic process P
Chv1SOAPK65_0073279	1093	Endocuticle structural glycoprotein SgAbd-8, putative [Pediculus humanus corporis]	XP_002432953	8.31e-30	118	79	7.58	10.56	10	0.93	0.9	9.14877	7	0.3	0.65	6.75832	43	2.08	2.3	3.01625	0	0	0	5460.22	-
Chv1VELVK45_0013793	1386	GI17121 [Drosophila mojavensis]	XP_002001956	5.66e-98	465	103.43	7.57	10.54	0	0	0	7148.43	0	0	0	7148.43	0	0	0	7148.43	0	0	0	7148.43	GO:0005575 cellular_component C; GO:0006810 transport P; GO:0003674 molecular_function F
Chv1VELVK21_0060232	1326	hypothetical protein DAPPUDRAFT_226732 [Daphnia pulex]	EFX74392	4.4e-41	371	98	7.53	10.5	2	0.15	0.14	56.3657	17	0.58	1.27	3.45452	3	0.12	0.13	53.2367	1	0.15	0.3	14.9571	-
Chv1SOAPK75_0006317	512	-	-	-	-	30	7.52	10.48	0	0	0	2074.12	0	0	0	2074.12	5	0.55	0.6	9.81229	0	0	0	2074.12	-
Chv1VELVK65_0019465	740	-	-	-	-	49	7.52	10.48	2	0.3	0.29	28.187	0	0	0	3387.1	18	1.32	1.45	4.4663	1	0.33	0.67	7.47967	-
Chv1VELVK21_0061178	1539	PREDICTED: uncharacterized protein LOC408570 isoform X2 [Apis mellifera]	XP_397511	1.58e-19	268	115	7.48	10.43	0	0	0	7947.96	2	0.06	0.13	34.325	13	0.44	0.49	14.5039	1	0.13	0.25	17.5513	GO:0003674 molecular_function F
Chv1VELVK25_0020357	1333	Alpha-tocopherol transfer protein-like [Zootermopsis nevadensis]	KDR19510	2.74e-60	305	97.84	7.48	10.42	0	0	0	6762.14	0	0	0	6762.14	5.08	0.2	0.22	31.489	0	0	0	6762.14	-
Chv1VELVK25_0045659	1375	hypothetical protein L798_15790 [Zootermopsis nevadensis]	KDR09956	1.56e-38	306	101	7.45	10.39	0	0	0	6980.51	0	0	0	6980.51	0	0	0	6980.51	0	0	0	6980.51	-
Chv1VELVK45_0014224	1932	Bifunctio-l ATP-dependent dihydroxyacetone ki-se/FAD-AMP lyase (cyclizing) [Zootermopsis nevadensis]	KDR22916	3e-143	98	146.9	7.45	10.38	45.01	2.21	2.13	3.78423	0	0	0	10152.4	32.4	0.87	0.96	7.44167	1.37	0.13	0.27	16.3742	GO:0044281 small molecule metabolic process P; GO:0005975 carbohydrate metabolic process P; GO:0016301 ki-se activity F
Chv1SOAPK75_0033860	390	-	-	-	-	19.61	7.43	10.35	1.01	0.37	0.36	22.1668	1.26	0.22	0.47	9.2729	0	0	0	1356.13	1.11	1.27	2.55	2.69853	-
Chv1SOAPK65_0069102	569	hypothetical protein X975_09885, partial [Stegodyphus mimosarum]	KFM70874	8.08e-19	87	34.24	7.41	10.33	3.57	0.75	0.72	11.0763	0	0	0	2367.12	11.46	1.11	1.23	4.89894	0	0	0	2367.12	-
Chv1VELVK21_0035864	1072	olfactory receptor-like receptor [Bombyx mori]	BAG12817	1.99e-14	141	75.55	7.41	10.33	0	0	0	5221.81	0	0	0	5221.81	0	0	0	5221.81	1	0.2	0.4	11.5312	-
Chv1TRINITY_0062151	642	un-med protein product [Oncorhynchus mykiss]	CDQ92013	5.27e-14	82	40	7.37	10.27	0	0	0	2765.16	1	0.08	0.18	23.7812	4	0.34	0.38	16.3325	1	0.42	0.83	6.10626	-
Chv1SOAPK45_0099674	356	-	-	-	-	16.68	7.37	10.27	0	0	0	1153.65	0	0	0	1153.65	4.37	0.72	0.79	6.24029	2.14	3.2	6.41	1.19187	-
Chv1SOAPK55_0098578	551	-	-	-	-	32.56	7.36	10.26	0	0	0	2251.03	0	0	0	2251.03	0	0	0	2251.03	0	0	0	2251.03	-
Chv1SOAPK65_0069361	583	-	-	-	-	35	7.33	10.21	11	2.24	2.16	3.68618	0	0	0	2419.64	8	0.76	0.83	7.16702	0	0	0	2419.64	-
Chv1VELVK21_0040816	561	-	-	-	-	32.64	7.2	10.04	0	0	0	2256.55	0	0	0	2256.55	0	0	0	2256.55	0	0	0	2256.55	-
Chv1VELVK45_0010097	4426	Leukocyte elastase inhibitor B [Zootermopsis nevadensis]	KDR14765	4.16e-41	113	339.43	7.17	9.99	0	0	0	23457	4.01	0.04	0.08	50.6353	20.44	0.24	0.26	27.2428	0	0	0	23457	GO:0005615 extracellular space C
Chv1TRINITY_0133628	518	-	-	-	-	29	7.15	9.96	7	1.68	1.62	4.7958	0	0	0	2005.02	9	0.97	1.07	5.28075	0	0	0	2005.02	-
Chv1SOAPK55_0100088	621	-	-	-	-	37	7.12	9.92	0	0	0	2557.85	0	0	0	2557.85	2	0.18	0.19	30.0386	0	0	0	2557.85	-
Chv1SOAPK29_0142557	539	-	-	-	-	30.48	7.11	9.9	8.1	1.84	1.77	4.35734	0	0	0	2107.29	2.75	0.28	0.31	18.0559	0	0	0	2107.29	-
Chv1VELVK55_0015740	602	conserved hypothetical protein [Pediculus humanus corporis]	XP_002432147	1.75e-21	162	35.3	7.08	9.86	1	0.19	0.19	40.2818	0	0	0	2440.37	6.78	0.62	0.68	8.52457	0	0	0	2440.37	-
Chv1VELVK29_0008645	2338	PREDICTED: organic cation transporter protein [Acyrthosiphon pisum]	XP_001944718	9.23e-170	556	169.94	7.02	9.78	0	0	0	11744.5	0	0	0	11744.5	0	0	0	11744.5	0	0	0	11744.5	GO:0055085 transmembrane transport P; GO:0022857 transmembrane transporter activity F; GO:0005575 cellular_component C
Chv1VELVK45_0022985	1268	odorant receptor, partial [Dendrolimus kikuchii]	AII01084	6.67e-15	150	86.55	7	9.76	0	0	0	5981.95	0	0	0	5981.95	0	0	0	5981.95	0	0	0	5981.95	GO:0008150 biological_process P; GO:0050877 neurological system process P; GO:0005575 cellular_component C; GO:0004871 sig-l transducer activity F; GO:0003674 molecular_function F
Chv1SOAPK75_0036603	524	-	-	-	-	28.87	7	9.76	1.56	0.37	0.36	21.246	0	0	0	1996.03	5.97	0.63	0.7	7.91469	0	0	0	1996.03	-
ChvKITESOAP_0007381	461	PREDICTED: uncharacterized protein LOC105118166 [Populus euphratica]	XP_011014357	6.42e-06	90	24	7.01	9.76	0	0	0	1659.5	0	0	0	1659.5	7	0.86	0.95	5.61529	2	1.53	3.06	1.83434	-
Chv1SOAPK75_0005331	627	-	-	-	-	36.86	7	9.76	1.86	0.34	0.33	22.7875	0.01	0	0	1183.68	0	0	0	2548.17	3.25	1.4	2.8	1.73406	-
Chv1VELVK65_0000854	2495	PREDICTED: solute carrier organic anion transporter family member 5A1-like isoform X1 [Apis mellifera]	XP_006566273	1.34e-155	674	181.63	7	9.75	0	0	0	12552.4	0	0	0	12552.4	0	0	0	12552.4	0	0	0	12552.4	GO:0006810 transport P; GO:0005575 cellular_component C; GO:0003674 molecular_function F
Chv1VELVK45_0002866	668	odorant-binding protein 2a, partial [Locusta migratoria manilensis]	ACR39388	2.83e-09	95	39.93	6.98	9.73	1	0.17	0.16	45.563	0	0	0	2760.32	0	0	0	2760.32	0	0	0	2760.32	GO:0003674 molecular_function F
Chv1VELVK21_0046932	1512	Tetraspanin-11, partial [Zootermopsis nevadensis]	KDR22812	1.8e-72	190	104.09	6.91	9.63	1	0.06	0.06	118.748	0	0	0	7194.04	12	0.41	0.46	14.2199	1	0.13	0.26	15.8865	-
Chv1SOAPK65_0070819	698	-	-	-	-	41.78	6.91	9.62	0	0	0	2888.17	0	0	0	2888.17	12.32	0.96	1.06	5.56084	0	0	0	2888.17	-
Chv1VELVK21_0069626	1238	-	-	-	-	83	6.9	9.61	0	0	0	5736.63	0	0	0	5736.63	13	0.55	0.61	10.4685	1	0.17	0.33	12.6681	-
Chv1VELVK25_0009596	2815	hypothetical protein L798_10415 [Zootermopsis nevadensis]	KDR14381	1.69e-93	420	202.26	6.86	9.56	0	0	0	13978	0	0	0	13978	9.06	0.17	0.18	36.5716	1.98	0.13	0.25	15.6066	GO:0003674 molecular_function F
Chv1VELVK75_0000635	2941	hypothetical protein TcasGA2_TC005208 [Tribolium castaneum]	EFA13639	6.54e-43	66	211.78	6.86	9.55	42.22	1.32	1.28	5.81578	15.72	0.22	0.49	8.07217	26.44	0.46	0.51	13.1441	5.14	0.31	0.63	6.29916	-
Chv1SOAPK45_0011088	967	PREDICTED: uncharacterized protein LOC103369623 [Stegastes partitus]	XP_008296599	2.63e-08	87	61.76	6.84	9.53	0	0	0	4268.86	0	0	0	4268.86	0	0	0	4268.86	0	0	0	4268.86	-
Chv1VELVK25_0029152	2686	ionotropic receptor 8a [Schistocerca gregaria]	AHA80144	0	628	191.16	6.81	9.49	0	0	0	13210.9	0	0	0	13210.9	6	0.12	0.13	52.1232	0	0	0	13210.9	GO:0022857 transmembrane transporter activity F; GO:0006810 transport P; GO:0005575 cellular_component C; GO:0004871 sig-l transducer activity F
Chv1VELVK75_0007016	443	PREDICTED: uncharacterized protein LOC103312348 [Tribolium castaneum]	XP_008191008	5.87e-11	64	21.97	6.81	9.49	0	0	0	1519.22	4.32	0.6	1.32	3.04459	0	0	0	1519.22	0	0	0	1519.22	-
Chv1VELVK21_0075324	1068	PREDICTED: platelet glycoprotein V-like [Microplitis demolitor]	XP_008559200	2.12e-06	222	69	6.8	9.48	3	0.29	0.28	26.5326	0	0	0	4769.18	4	0.2	0.22	28.1693	0	0	0	4769.18	-
Chv1VELVK29_0009449	999	putative defense protein [Coptotermes formosanus]	AFZ78849	5.01e-24	138	63.81	6.8	9.48	0	0	0	4410.53	0	0	0	4410.53	7.97	0.42	0.47	13.1131	1.37	0.3	0.6	7.11351	-
Chv1VELVK29_0004586	4290	Xanthine dehydroge-se, partial [Zootermopsis nevadensis]	KDR14320	0	1196	311.5	6.8	9.47	0	0	0	21526.9	35.93	0.35	0.76	5.19618	0	0	0	21526.9	0	0	0	21526.9	GO:0008150 biological_process P; GO:0016491 oxidoreductase activity F; GO:0043167 ion binding F; GO:0003674 molecular_function F
Chv1VELVK55_0029282	725	Transposable element P transposase, partial [Stegodyphus mimosarum]	KFM75205	1.16e-11	132	43	6.77	9.44	1	0.15	0.15	49.0648	1	0.07	0.15	25.5641	0	0	0	2972.47	0	0	0	2972.47	-
Chv1SOAPK45_0111864	647	-	-	-	-	37.06	6.76	9.41	1	0.18	0.17	42.2893	0	0	0	2561.99	9	0.76	0.84	6.74771	3	1.23	2.46	1.88865	-
Chv1VELVK55_0026577	500	-	-	-	-	26	6.74	9.39	5	1.26	1.22	6.01415	0	0	0	1797.7	1	0.11	0.12	41.7333	0	0	0	1797.7	-
Chv1VELVK29_0015824	630	PREDICTED: putative odorant receptor 92a [Acromyrmex echi-tior]	XP_011065059	1.79e-14	110	35.6	6.72	9.36	0	0	0	2461.1	0	0	0	2461.1	0	0	0	2461.1	0	0	0	2461.1	GO:0050877 neurological system process P; GO:0004871 sig-l transducer activity F; GO:0005575 cellular_component C; GO:0003674 molecular_function F
Chv1VELVK21_0002668	4106	TBC1 domain family member 30 [Zootermopsis nevadensis]	KDR22292	3.15e-11	58	294	6.71	9.36	5.7	0.13	0.12	59.6487	7.47	0.08	0.16	23.5674	71	0.88	0.98	6.79883	17	0.72	1.45	2.64473	-
Chv1VELVK55_0031273	475	-	-	-	-	24	6.7	9.34	0	0	0	1659.5	0	0	0	1659.5	3	0.36	0.39	13.0435	0	0	0	1659.5	-
Chv1VELVK21_0049871	664	-	-	-	-	38	6.7	9.33	0	0	0	2626.95	0	0	0	2626.95	0	0	0	2626.95	0	0	0	2626.95	-
Chv1VELVK21_0031118	2902	WD repeat-containing protein 54 [Zootermopsis nevadensis]	KDR22709	8.99e-71	298	204	6.7	9.33	45	1.43	1.38	5.25619	33	0.48	1.05	3.70511	79	1.4	1.54	4.24006	4	0.25	0.5	7.79613	GO:0003674 molecular_function F
Chv1VELVK55_0012935	1611	Acyl-CoA synthetase family member 3, mitochondrial [Zootermopsis nevadensis]	KDR20268	9e-96	357	107.26	6.64	9.25	16	0.96	0.92	7.76793	0	0	0	7413.1	22.56	0.73	0.81	7.80134	0	0	0	7413.1	GO:0008150 biological_process P; GO:0003674 molecular_function F
Chv1VELVK65_0023697	777	Glucose dehydroge-se [acceptor]	EZA53941	4.13e-57	270	45.95	6.64	9.25	0	0	0	3176.33	0	0	0	3176.33	0	0	0	3176.33	0	0	0	3176.33	GO:0008150 biological_process P; GO:0016491 oxidoreductase activity F; GO:0043167 ion binding F
Chv1SOAPK75_0009773	972	PREDICTED: uncharacterized protein LOC103369623 [Stegastes partitus]	XP_008296599	7.49e-08	87	60.1	6.61	9.22	0	0	0	4154.15	0	0	0	4154.15	0	0	0	4154.15	0	0	0	4154.15	-
Chv1VELVK21_0060724	672	-	-	-	-	38	6.59	9.19	5	0.84	0.81	8.78836	5	0.39	0.85	4.54982	13	1.05	1.16	4.79382	3	1.16	2.32	1.93654	-
Chv1VELVK25_0004517	1986	Cytochrome P450 4C1 [Zootermopsis nevadensis]	KDR12227	1.4e-57	36	133.75	6.58	9.18	0	0	0	9243.66	5.06	0.11	0.24	15.8203	22.63	0.59	0.65	9.69772	0	0	0	9243.66	GO:0008150 biological_process P; GO:0016491 oxidoreductase activity F; GO:0043167 ion binding F; GO:0003674 molecular_function F
Chv1VELVK21_0030683	1041	PREDICTED: CD63 antigen [Fopius arisanus]	XP_011306308	2.68e-77	281	63.66	6.46	9.01	0	0	0	4400.16	6.83	0.31	0.67	5.58163	9.47	0.48	0.53	11.0153	0	0	0	4400.16	-
Chv1VELVK21_0037902	1005	chymotrypsin [Teleogryllus emma]	ABV32556	2.13e-73	255	61	6.45	9	0	0	0	4216.34	1	0.05	0.1	36.2618	7	0.37	0.41	14.267	0	0	0	4216.34	-
Chv1SOAPK21_0015686	1712	PREDICTED: uncharacterized protein LOC100160832 isoform X2 [Acyrthosiphon pisum]	XP_001949682	0	427	111.24	6.44	8.97	0.08	0	0	1333.22	0.24	0.01	0.01	268.197	29	0.88	0.97	6.29554	1	0.11	0.22	16.9776	-
Chv1VELVK85_0004864	715	hypothetical protein L798_01808, partial [Zootermopsis nevadensis]	KDR22202	1.88e-106	220	39.96	6.41	8.93	0	0	0	2762.4	0	0	0	2762.4	0	0	0	2762.4	0	0	0	2762.4	GO:0008219 cell death P
Chv1VELVK65_0003865	1474	Arylsulfatase B [Zootermopsis nevadensis]	KDR18961	8.79e-124	414	93.85	6.41	8.93	17.5	1.16	1.12	6.21486	0	0	0	6486.41	8.9	0.32	0.35	17.2752	3.73	0.5	1	3.84639	GO:0008150 biological_process P; GO:0003674 molecular_function F
Chv1VELVK65_0021235	551	ionotropic receptor 8a [Schistocerca gregaria]	AHA80144	2.31e-39	101	28.26	6.39	8.91	0	0	0	1953.88	0	0	0	1953.88	0	0	0	1953.88	0	0	0	1953.88	GO:0003674 molecular_function F
Chv1SOAPK25_0010094	2691	Inhibitory POU protein, putative [Pediculus humanus corporis]	XP_002429254	2.32e-80	147	179.69	6.39	8.9	0	0	0	12418.3	0	0	0	12418.3	8	0.15	0.17	36.7832	1	0.07	0.13	27.4231	-
Chv1VELVK75_0002662	1178	hypothetical protein L798_10415 [Zootermopsis nevadensis]	KDR14381	8.89e-80	318	72.3	6.36	8.86	0	0	0	4997.22	0	0	0	4997.22	0	0	0	4997.22	0	0	0	4997.22	GO:0003674 molecular_function F
Chv1TRINITY_0039319	422	-	-	-	-	19	6.35	8.84	0	0	0	1313.98	0	0	0	1313.98	3	0.41	0.45	10.3277	2	1.87	3.74	1.45242	-
Chv1VELVK21_0014238	908	Dehydroge-se/reductase SDR family member 11 [Zootermopsis nevadensis]	KDR16000	4.58e-49	212	52.86	6.31	8.79	0	0	0	3653.84	0	0	0	3653.84	0	0	0	3653.84	0	0	0	3653.84	GO:0008150 biological_process P; GO:0016491 oxidoreductase activity F
Chv1VELVK55_0005673	674	-	-	-	-	36.49	6.31	8.79	0	0	0	2522.61	0	0	0	2522.61	0	0	0	2522.61	1.13	0.43	0.87	4.93101	-
Chv1VELVK65_0012298	2154	Endoplasmic reticulum aminopeptidase 2 [Zootermopsis nevadensis]	KDR09258	2.56e-155	698	139.48	6.29	8.76	0.99	0.04	0.04	160.696	0	0	0	9639.63	0	0	0	9639.63	4.93	0.42	0.85	4.32547	GO:0008150 biological_process P; GO:0043167 ion binding F; GO:0008233 peptidase activity F
Chv1VELVK21_0060296	2433	Integrin alpha-PS3 [Zootermopsis nevadensis]	KDR08411	6.97e-47	472	158.62	6.28	8.75	5	0.19	0.18	36.6739	10	0.17	0.38	9.50143	45	0.95	1.05	5.78662	10.35	0.78	1.56	2.34359	GO:0007155 cell adhesion P; GO:0043234 protein complex C; GO:0005886 plasma membrane C
Chv1VELVK65_0003770	1383	GD17939 [Drosophila simulans]	XP_002105316	9.87e-18	97	85.07	6.24	8.69	0	0	0	5879.68	0	0	0	5879.68	0	0	0	5879.68	0	0	0	5879.68	GO:0008150 biological_process P
Chv1VELVK25_0051687	540	Optomotor-blind protein [Zootermopsis nevadensis]	KDR08570	3.45e-13	115	26.74	6.22	8.66	0	0	0	1848.84	0	0	0	1848.84	0	0	0	1848.84	0	0	0	1848.84	-
Chv1VELVK21_0069129	1217	hypothetical protein L798_06624, partial [Zootermopsis nevadensis]	KDR18643	1.12e-116	406	73	6.19	8.62	0	0	0	5045.59	0	0	0	5045.59	1	0.04	0.05	117.132	0	0	0	5045.59	-
Chv1TRINITY_0128775	457	un-med protein product [Oncorhynchus mykiss]	CDQ66887	6.02e-13	93	20.92	6.19	8.62	3.02	0.87	0.84	7.99526	3.65	0.49	1.07	3.43009	2.53	0.31	0.35	13.4633	0	0	0	1446.66	-
Chv1VELVK35_0033735	1140	-	-	-	-	67.64	6.18	8.61	8	0.71	0.68	9.7877	0	0	0	4675.2	12.61	0.58	0.64	8.79494	1	0.18	0.37	10.3242	-
Chv1SOAPK35_0140026	459	-	-	-	-	21	6.17	8.6	0	0	0	1452.18	0	0	0	1452.18	8	0.99	1.09	4.30139	0	0	0	1452.18	-
Chv1SOAPK45_0116224	1017	-	-	-	-	59	6.16	8.58	0	0	0	4078.14	0	0	0	4078.14	0	0	0	4078.14	0	0	0	4078.14	-
Chv1VELVK21_0010944	10359	PREDICTED: protein furry [Tribolium castaneum]	XP_969290	0	3085	693.03	6.13	8.54	0	0	0	47892.2	28.76	0.11	0.25	14.4414	81.83	0.4	0.44	13.9057	0	0	0	47892.2	-
Chv1VELVK45_0021962	521	D--directed R- polymerase II subunit RPB7 [Zootermopsis nevadensis]	KDR16879	5.78e-86	133	25.03	6.12	8.53	0	0	0	1730.67	0	0	0	1730.67	7.76	0.83	0.92	5.28435	0	0	0	1730.67	GO:0016779 nucleotidyltransferase activity F; GO:0003723 R- binding F; GO:0034641 cellular nitrogen compound metabolic process P; GO:0009058 biosynthetic process P
Chv1TRINITY_0136695	1162	-	-	-	-	68	6.08	8.47	0	0	0	4700.07	0	0	0	4700.07	2	0.09	0.1	55.1963	0	0	0	4700.07	-
Chv1VELVK75_0001911	1408	hypothetical protein L798_11578 [Zootermopsis nevadensis]	KDR14784	1.77e-80	417	83.92	6.03	8.41	13.6	0.95	0.91	7.14908	0	0	0	5800.21	7.42	0.28	0.3	18.519	0	0	0	5800.21	-
Chv1VELVK35_0018909	1890	Putative ammonium transporter 1 [Zootermopsis nevadensis]	KDR12047	5.43e-115	403	116.03	6.03	8.4	0	0	0	8019.14	0	0	0	8019.14	0	0	0	8019.14	0	0	0	8019.14	GO:0055085 transmembrane transport P; GO:0022857 transmembrane transporter activity F; GO:0005575 cellular_component C
Chv1VELVK21_0021702	1356	GD17939 [Drosophila simulans]	XP_002105316	4.31e-18	97	80.41	6.03	8.4	4.95	0.36	0.35	18.7801	11.18	0.37	0.81	4.30901	18.05	0.7	0.77	7.30817	0	0	0	5557.65	GO:0008150 biological_process P
Chv1TRINITY_0076644	769	-	-	-	-	41.2	6.03	8.4	0	0	0	2848.09	1	0.07	0.14	24.4944	1	0.07	0.08	66.1177	0	0	0	2848.09	-
Chv1VELVK21_0075643	1203	Serine/threonine-protein ki-se Nek7 [Zootermopsis nevadensis]	KDR16342	0	301	70	6.01	8.38	3	0.25	0.24	26.9171	2	0.08	0.17	20.8952	20	0.88	0.97	5.74263	3	0.52	1.03	3.56668	GO:0007165 sig-l transduction P; GO:0006464 cellular protein modification process P; GO:0043167 ion binding F; GO:0016301 ki-se activity F
Chv1VELVK21_0016703	4223	hypothetical protein L798_10415 [Zootermopsis nevadensis]	KDR14381	3.81e-72	81	269.7	5.98	8.34	4.15	0.09	0.09	75.0737	0	0	0	18638.4	72.63	0.88	0.97	6.09699	20.06	0.83	1.66	2.0561	-
Chv1VELVK21_0062970	575	-	-	-	-	28	5.97	8.32	0	0	0	1935.91	0	0	0	1935.91	4	0.38	0.42	11.4345	0	0	0	1935.91	-
Chv1VELVK65_0011120	2177	24-dehydrocholesterol reductase [Zootermopsis nevadensis]	KDR21794	0	505	133.95	5.97	8.32	0	0	0	9257.48	0	0	0	9257.48	0	0	0	9257.48	0.32	0.03	0.05	63.5864	GO:0016491 oxidoreductase activity F
Chv1VELVK21_0029859	4066	hypothetical protein GUITHDRAFT_121393 [Guillardia theta CCMP2712]	XP_005819407	5.03e-07	159	256.91	5.93	8.26	92.25	2.06	1.99	3.22957	12.65	0.13	0.28	12.167	69.95	0.88	0.97	6.03031	7.48	0.32	0.64	5.25162	-
Chv1SOAPK45_0011089	967	hypothetical protein GUITHDRAFT_52871, partial [Guillardia theta CCMP2712]	XP_005827783	4.01e-08	51	53.47	5.92	8.25	0	0	0	3695.99	0	0	0	3695.99	15.85	0.87	0.96	5.53372	0	0	0	3695.99	-
Chv1VELVK55_0002502	1133	PREDICTED: hypothetical protein LOC100647158 [Bombus terrestris]	XP_003400044	2.06e-40	265	64.27	5.91	8.24	0	0	0	4442.31	0	0	0	4442.31	0	0	0	4442.31	0	0	0	4442.31	-
Chv1VELVK21_0032827	750	Lys-63-specific deubiquiti-se BRCC36 [Zootermopsis nevadensis]	KDR13285	4.19e-51	178	39.04	5.89	8.21	0	0	0	2698.82	0	0	0	2698.82	0	0	0	2698.82	0	0	0	2698.82	-
Chv1SOAPK45_0111499	628	-	-	-	-	31	5.88	8.19	0	0	0	2143.22	0	0	0	2143.22	0	0	0	2143.22	0	0	0	2143.22	-
Chv1VELVK21_0071623	2579	kinesin heavy chain [Aedes aegypti]	XP_001650990	0	605	158	5.88	8.19	10	0.36	0.35	18.2959	5	0.08	0.18	18.9122	24	0.48	0.53	10.8025	2	0.14	0.28	12.0699	-
Chv1SOAPK75_0036543	520	hypothetical protein M959_04803, partial [Chaetura pelagica]	KFU93797	1.45e-08	101	23.9	5.86	8.17	6.01	1.43	1.38	4.60214	0	0	0	1652.59	0	0	0	1652.59	0	0	0	1652.59	-
Chv1VELVK21_0054356	2521	hypothetical protein L798_00602 [Zootermopsis nevadensis]	KDR09762	2.81e-18	205	153.21	5.84	8.14	3	0.11	0.11	58.9072	1.11	0.02	0.04	82.1092	35	0.72	0.79	7.18513	10	0.72	1.45	2.34288	-
Chv1VELVK65_0019466	570	-	-	-	-	27	5.83	8.12	0	0	0	1866.81	0	0	0	1866.81	4.09	0.4	0.44	10.7851	0	0	0	1866.81	-
Chv1VELVK65_0027971	717	-	-	-	-	36.26	5.79	8.07	0	0	0	2506.71	0	0	0	2506.71	0	0	0	2506.71	0.53	0.19	0.37	10.424	-
Chv1VELVK55_0001146	1490	PREDICTED: prostatic acid phosphatase-like [-sonia vitripennis]	XP_001600994	5.3e-89	365	85.57	5.77	8.05	0	0	0	5914.23	0	0	0	5914.23	25.81	0.91	1	5.44097	0	0	0	5914.23	GO:0016791 phosphatase activity F
Chv1VELVK21_0058449	1357	hypothetical protein L798_07850 [Zootermopsis nevadensis]	KDR17467	1.56e-17	333	77	5.77	8.04	0	0	0	5322.01	0	0	0	5322.01	0	0	0	5322.01	0	0	0	5322.01	-
Chv1VELVK55_0019853	644	-	-	-	-	31.29	5.74	8	0	0	0	2163.26	0	0	0	2163.26	4	0.34	0.37	12.7774	0	0	0	2163.26	-
Chv1VELVK45_0007620	3029	PREDICTED: solute carrier organic anion transporter family member 5A1 [Acromyrmex echi-tior]	XP_011052732	8.96e-169	736	182.8	5.74	7.99	25.9	0.79	0.76	8.18114	0	0	0	12633.2	0	0	0	12633.2	0	0	0	12633.2	GO:0005575 cellular_component C; GO:0006810 transport P; GO:0003674 molecular_function F
Chv1VELVK85_0007737	853	Coiled-coil domain-containing protein 104 [Zootermopsis nevadensis]	KDR03829	1.6e-71	267	44.51	5.73	7.99	0	0	0	3076.82	0	0	0	3076.82	6.11	0.38	0.42	11.9218	0	0	0	3076.82	-
Chv1TRINITY_0107721	1196	hypothetical protein YQE_05742, partial [Dendroctonus ponderosae]	ENN77770	1.25e-22	101	66.12	5.72	7.97	6	0.5	0.48	12.7482	6.06	0.23	0.51	6.53284	25.58	1.13	1.24	4.24222	0	0	0	4570.16	-
Chv1VELVK21_0073209	705	-	-	-	-	35	5.71	7.96	2	0.32	0.31	20.136	0	0	0	2419.64	8	0.62	0.68	7.16702	1	0.36	0.72	5.34325	-
Chv1VELVK25_0019882	3530	Lutropin-choriogo-dotropic hormone receptor [Zootermopsis nevadensis]	KDR23756	0	597	213.57	5.71	7.95	23.73	0.61	0.59	10.4316	9	0.11	0.23	14.2127	71	1.03	1.14	4.93896	4.54	0.23	0.46	7.19151	GO:0007165 sig-l transduction P; GO:0005575 cellular_component C; GO:0004871 sig-l transducer activity F
Chv1VELVK21_0018194	613	-	-	-	-	29	5.68	7.91	0	0	0	2005.02	0	0	0	2005.02	4.13	0.37	0.41	11.4721	0	0	0	2005.02	-
Chv1VELVK21_0054080	3097	Protein toll [Zootermopsis nevadensis]	KDR21046	0	968	185	5.67	7.9	48	1.42	1.37	4.46886	16.72	0.23	0.5	6.62998	26	0.43	0.48	11.6763	2	0.12	0.23	14.1323	-
Chv1SOAPK65_0068143	519	-	-	-	-	23	5.65	7.88	4	0.96	0.92	6.64518	4	0.44	0.97	3.44166	6	0.64	0.71	6.27483	1	0.6	1.21	3.51204	-
Chv1VELVK21_0044960	2821	hypothetical protein L798_13807, partial [Zootermopsis nevadensis]	KDR12290	4.82e-99	252	167	5.65	7.87	21	0.69	0.66	9.21663	7	0.1	0.23	14.2852	17	0.31	0.34	16.1127	5	0.32	0.64	5.10634	-
Chv1VELVK21_0066182	598	-	-	-	-	27.83	5.63	7.85	0	0	0	1924.16	0	0	0	1924.16	7	0.64	0.71	6.51086	0	0	0	1924.16	-
Chv1VELVK75_0002624	1091	WD repeat-containing protein 34 [Zootermopsis nevadensis]	KDR08919	1.02e-36	235	58.46	5.62	7.83	9.04	0.84	0.81	7.48819	4.2	0.18	0.39	8.32892	26.28	1.27	1.41	3.65105	0	0	0	4040.82	GO:0003674 molecular_function F
Chv1TRINITY_0148386	602	-	-	-	-	28	5.61	7.82	3	0.58	0.56	10.7702	3	0.27	0.59	5.58181	7	0.64	0.71	6.55061	0	0	0	1935.91	-
Chv1TRINITY_0047422	570	hypothetical protein X777_03748 [Cerapachys biroi]	EZA62141	2.3e-14	44	26	5.61	7.82	1	0.21	0.2	29.6736	0	0	0	1797.7	0	0	0	1797.7	0	0	0	1797.7	-
Chv1VELVK35_0024371	1455	elongation factor 1-alpha [Byssochlamys spectabilis No. 5]	GAD96491	0	441	81	5.61	7.82	0	0	0	5598.43	0	0	0	5598.43	1.79	0.06	0.07	73.3585	4.69	0.64	1.28	2.6406	GO:0044281 small molecule metabolic process P; GO:0005737 cytoplasm C; GO:0003924 GTPase activity F; GO:0034655 nucleobase-containing compound catabolic process P; GO:0043167 ion binding F; GO:0008135 translation factor activity, nucleic acid binding F; GO:0006412 translation P
Chv1VELVK35_0032474	1233	Carbonic anhydrase 2 [Zootermopsis nevadensis]	KDR21153	6.39e-60	258	67	5.59	7.8	0	0	0	4630.97	0	0	0	4630.97	1	0.04	0.05	107.507	0	0	0	4630.97	GO:0044281 small molecule metabolic process P; GO:0016829 lyase activity F; GO:0043167 ion binding F
Chv1VELVK21_0093367	765	hypothetical protein SINV_11327 [Solenopsis invicta]	EFZ14673	4.49e-70	232	38	5.59	7.8	0	0	0	2626.95	0	0	0	2626.95	0	0	0	2626.95	0	0	0	2626.95	-
Chv1VELVK35_0036281	1062	tripsin, putative [Pediculus humanus corporis]	XP_002430303	4.38e-120	265	56.46	5.6	7.8	3	0.29	0.28	21.7116	4.34	0.19	0.42	7.78508	7	0.35	0.39	13.2054	4	0.81	1.61	2.15809	GO:0008150 biological_process P; GO:0008233 peptidase activity F
Chv1SOAPK21_0135832	1010	hypothetical protein L798_12736, partial [Zootermopsis nevadensis]	KDR22606	3.43e-17	154	52.95	5.57	7.76	0	0	0	3660.06	0	0	0	3660.06	0	0	0	3660.06	0	0	0	3660.06	-
Chv1VELVK21_0017913	2468	hypothetical protein L798_10415 [Zootermopsis nevadensis]	KDR14381	1.32e-93	410	142.24	5.54	7.73	0	0	0	9830.35	0	0	0	9830.35	0	0	0	9830.35	0	0	0	9830.35	-
Chv1VELVK75_0001611	783	hypothetical protein L798_11578 [Zootermopsis nevadensis]	KDR14784	6.23e-28	196	38.78	5.55	7.73	0	0	0	2680.85	0	0	0	2680.85	0	0	0	2680.85	0	0	0	2680.85	GO:0003674 molecular_function F
Chv1VELVK65_0004612	1426	-	-	-	-	77.75	5.51	7.68	28.63	1.96	1.89	3.1484	6.11	0.19	0.42	7.61889	12.51	0.46	0.51	10.1899	0	0	0	5373.84	-
Chv1VELVK55_0023764	1751	Osmotic avoidance abnormal protein, putative [Pediculus humanus corporis]	XP_002430791	4.45e-69	370	97.67	5.51	7.68	9	0.49	0.47	12.5649	1.79	0.04	0.1	32.5567	19.92	0.59	0.65	8.04429	0.97	0.11	0.21	15.3668	GO:0008150 biological_process P; GO:0005856 cytoskeleton C; GO:0043234 protein complex C; GO:0003674 molecular_function F
Chv1VELVK29_0048057	2856	PREDICTED: cytosolic phospholipase A2 [Chinchilla lanigera]	XP_005375149	5.06e-131	725	165.16	5.51	7.68	16	0.52	0.5	11.9606	9	0.13	0.29	10.9913	53.48	0.96	1.06	5.07023	13	0.82	1.64	1.94287	-
Chv1VELVK55_0005854	692	hypothetical protein L798_12626, partial [Zootermopsis nevadensis]	KDR13554	1.33e-29	68	32.89	5.5	7.66	0	0	0	2273.83	0	0	0	2273.83	0	0	0	2273.83	0	0	0	2273.83	-
Chv1VELVK65_0025742	576	-	-	-	-	25.57	5.44	7.58	0	0	0	1767.99	0	0	0	1767.99	0	0	0	1767.99	0	0	0	1767.99	-
Chv1VELVK29_0015827	1540	hypothetical protein L798_11782 [Zootermopsis nevadensis]	KDR14144	2.34e-17	473	83.5	5.43	7.57	1	0.06	0.06	95.2615	1	0.03	0.06	49.6339	9	0.31	0.34	15.2	0	0	0	5771.19	GO:0005575 cellular_component C; GO:0050877 neurological system process P; GO:0004871 sig-l transducer activity F; GO:0003674 molecular_function F
Chv1VELVK25_0024456	783	PREDICTED: max-like protein X [Fopius arisanus]	XP_011312118	7.31e-104	203	37.92	5.42	7.56	7.72	1.07	1.03	5.68667	0	0	0	2621.42	0	0	0	2621.42	0	0	0	2621.42	GO:0003674 molecular_function F
Chv1VELVK55_0018324	2362	Sialin [Zootermopsis nevadensis]	KDR12727	7.72e-88	418	132.38	5.41	7.54	0	0	0	9148.99	0	0	0	9148.99	0	0	0	9148.99	0	0	0	9148.99	GO:0055085 transmembrane transport P; GO:0005575 cellular_component C
Chv1VELVK55_0006874	5436	Spatacsin [Cerapachys biroi]	EZA52114	4.1e-10	122	316.46	5.41	7.54	60.63	1	0.97	6.05223	17.35	0.13	0.29	10.9292	123.73	1.16	1.28	4.2	12.17	0.39	0.77	3.97637	-
Chv1SOAPK21_0015182	642	-	-	-	-	29.26	5.39	7.51	5.65	1.01	0.97	5.99152	1.31	0.11	0.24	13.3082	6.2	0.53	0.58	7.72511	3	1.25	2.49	1.4913	-
Chv1VELVK29_0023614	673	ADP-ribosylation factor-like protein 16 [Zootermopsis nevadensis]	KDR10582	8.34e-68	143	30.99	5.37	7.48	0	0	0	2142.53	1	0.08	0.17	18.4264	0	0	0	2142.53	0	0	0	2142.53	GO:0007165 sig-l transduction P; GO:0043167 ion binding F; GO:0005622 intracellular C
Chv1VELVK35_0047661	625	-	-	-	-	28	5.34	7.44	0	0	0	1935.91	1	0.09	0.19	16.6494	0.98	0.09	0.1	45.8373	0	0	0	1935.91	-
Chv1VELVK55_0015284	876	-	-	-	-	42.71	5.32	7.42	0	0	0	2952.43	0	0	0	2952.43	0	0	0	2952.43	0	0	0	2952.43	-
Chv1VELVK21_0027749	1672	hypothetical protein L798_09332 [Zootermopsis nevadensis]	KDR16425	4.82e-24	372	89	5.29	7.37	0	0	0	6151.26	0	0	0	6151.26	3	0.09	0.1	48.3483	0	0	0	6151.26	-
ChvKITESOAP_0006987	630	heat shock protein 20.7 [Locusta migratoria]	ABC84494	6.8e-30	90	28.03	5.29	7.37	3.82	0.7	0.68	8.47743	0	0	0	1937.99	2.49	0.22	0.24	18.3228	2.89	1.24	2.48	1.48298	GO:0006950 response to stress P
Chv1VELVK25_0034153	1646	Sialin [Zootermopsis nevadensis]	KDR12727	2.6e-90	418	87.44	5.28	7.36	0	0	0	6043.45	0	0	0	6043.45	6	0.19	0.21	23.8442	0	0	0	6043.45	GO:0055085 transmembrane transport P; GO:0005575 cellular_component C
Chv1VELVK21_0012984	4483	hypothetical protein LOTGIDRAFT_215952 [Lottia gigantea]	XP_009055758	0	1293	253	5.27	7.35	73	1.47	1.42	4.0189	52	0.48	1.05	2.91633	124	1.41	1.56	3.3505	10	0.39	0.78	3.86872	-
Chv1VELVK21_0022651	1196	Elongation of very long chain fatty acids protein 7 [Zootermopsis nevadensis]	KDR06852	1.18e-87	240	60.96	5.27	7.34	0	0	0	4213.58	0	0	0	4213.58	0	0	0	4213.58	0	0	0	4213.58	GO:0005575 cellular_component C
Chv1VELVK21_0020983	759	Farnesyl pyrophosphate synthetase [Zootermopsis nevadensis]	KDR23124	3.04e-18	159	35.36	5.26	7.33	1.64	0.24	0.23	24.7633	0	0	0	2444.52	0	0	0	2444.52	0.2	0.06	0.13	26.7546	-
Chv1VELVK65_0032360	871	PREDICTED: tachykinin-like peptides receptor 86C isoform X2 [Fopius arisanus]	XP_011313057	2.75e-78	193	41.9	5.26	7.33	6.34	0.77	0.74	7.64735	0	0	0	2896.46	6	0.37	0.41	11.4279	3	0.79	1.58	2.13521	GO:0040011 locomotion P; GO:0007165 sig-l transduction P; GO:0016301 ki-se activity F; GO:0004871 sig-l transducer activity F; GO:0005575 cellular_component C
Chv1VELVK35_0024825	934	PREDICTED: uncharacterized protein LOC105277723 [Cerapachys biroi]	XP_011334612	3.61e-64	77	45	5.19	7.24	2	0.22	0.22	25.8867	3	0.15	0.34	8.96901	5	0.29	0.31	14.7161	0	0	0	3110.68	-
Chv1SOAPK45_0012039	650	-	-	-	-	28.67	5.19	7.24	0	0	0	1982.21	0	0	0	1982.21	0	0	0	1982.21	0	0	0	1982.21	-
Chv1VELVK55_0023548	1592	PREDICTED: optomotor-blind protein [Tribolium castaneum]	XP_008194968	1.29e-144	228	82.73	5.19	7.23	5.28	0.32	0.31	18.118	0	0	0	5717.97	11.59	0.38	0.42	11.7013	0	0	0	5717.97	GO:0003677 D- binding F; GO:0005634 nucleus C; GO:0001071 nucleic acid binding transcription factor activity F; GO:0034641 cellular nitrogen compound metabolic process P; GO:0009058 biosynthetic process P
Chv1VELVK65_0011914	1178	PREDICTED: uncharacterized protein LOC105266988 [Fopius arisanus]	XP_011303840	3.2e-17	167	58.94	5.19	7.23	0	0	0	4073.99	0	0	0	4073.99	0	0	0	4073.99	0	0	0	4073.99	-
Chv1TRINITY_0132716	537	abc transporter [Anopheles darlingi]	ETN62261	3.3e-24	104	22.14	5.19	7.23	0	0	0	1530.96	0	0	0	1530.96	5	0.52	0.57	7.24271	0	0	0	1530.96	GO:0016887 ATPase activity F
ChvKITESOAP_0141720	742	PREDICTED: metallo-beta-lactamase domain-containing protein 1-like [Acyrthosiphon pisum]	XP_008186048	5.05e-62	193	33.81	5.17	7.21	2.98	0.44	0.43	13.0906	0	0	0	2337.41	0	0	0	2337.41	0	0	0	2337.41	-
Chv1VELVK21_0049694	1177	Integrin alpha-PS3 [Zootermopsis nevadensis]	KDR08411	3.56e-07	220	58.67	5.17	7.2	5.27	0.45	0.43	12.8741	3.48	0.14	0.3	10.0839	9.33	0.42	0.46	10.304	0	0	0	4055.33	-
Chv1VELVK29_0043792	518	hypothetical protein TcasGA2_TC002110 [Tribolium castaneum]	EEZ99596	4.11e-23	38	20.96	5.17	7.2	0	0	0	1449.42	0	0	0	1449.42	3.97	0.43	0.47	8.62536	1	0.6	1.21	3.20073	-
Chv1SOAPK25_0014371	1715	PREDICTED: uncharacterized protein LOC100160832 isoform X2 [Acyrthosiphon pisum]	XP_001949682	0	427	88.76	5.13	7.14	0	0	0	6134.67	0	0	0	6134.67	0	0	0	6134.67	0	0	0	6134.67	-
Chv1SOAPK21_0135293	941	AGAP002824-PA-like protein [Anopheles sinensis]	KFB46115	1.13e-78	238	44.72	5.12	7.13	7.64	0.85	0.82	6.77611	0	0	0	3091.33	0	0	0	3091.33	0	0	0	3091.33	GO:0040011 locomotion P; GO:0007165 sig-l transduction P; GO:0016301 ki-se activity F; GO:0004871 sig-l transducer activity F; GO:0005575 cellular_component C
Chv1VELVK21_0061217	1618	hypothetical protein L798_12953 [Zootermopsis nevadensis]	KDR13328	4.49e-146	404	83	5.11	7.12	0	0	0	5736.63	0	0	0	5736.63	5	0.16	0.18	27.139	0	0	0	5736.63	-
Chv1SOAPK45_0109723	558	-	-	-	-	23	5.11	7.12	0	0	0	1590.39	0	0	0	1590.39	0	0	0	1590.39	2	1.05	2.11	1.75796	-
Chv1VELVK21_0048650	4299	tyrosine-protein ki-se Src42A [Capsaspora owczarzaki ATCC 30864]	XP_004342494	9.22e-06	161	234	5.09	7.1	37	0.78	0.75	7.3321	7	0.07	0.15	20.0159	120	1.43	1.57	3.20217	13	0.53	1.06	2.7526	-
Chv1TRINITY_0081069	851	AGAP004528-PA [Anopheles gambiae str. PEST]	XP_313828	9.69e-57	240	39.19	5.06	7.05	0	0	0	2709.19	0	0	0	2709.19	5.49	0.35	0.38	11.6777	0	0	0	2709.19	-
Chv1VELVK45_0022984	991	Ultrabithorax, putative [Pediculus humanus corporis]	XP_002430643	1.34e-40	283	47	5.06	7.05	0	0	0	3248.89	2	0.1	0.21	14.031	7	0.38	0.41	10.9934	1	0.22	0.44	7.17446	GO:0003677 D- binding F; GO:0034641 cellular nitrogen compound metabolic process P; GO:0009058 biosynthetic process P
Chv1VELVK65_0012296	2154	Endoplasmic reticulum aminopeptidase 2 [Zootermopsis nevadensis]	KDR09258	2.08e-156	698	112.11	5.06	7.04	1.76	0.08	0.07	73.1897	0	0	0	7748.25	4.65	0.11	0.12	39.4006	0	0	0	7748.25	GO:0008150 biological_process P; GO:0043167 ion binding F; GO:0008233 peptidase activity F
Chv1SOAPK21_0008842	1958	PREDICTED: serine protease inhibitor dipetalogastin-like [Acromyrmex echi-tior]	XP_011063934	5.15e-60	332	101.04	5.05	7.04	24.04	1.16	1.12	4.87194	18.58	0.41	0.9	3.25893	49.86	1.32	1.46	3.3271	0	0	0	6983.27	-
Chv1VELVK25_0037149	2213	PREDICTED: sodium-independent sulfate anion transporter-like isoform X1 [Apis dorsata]	XP_006610979	5.81e-148	465	115	5.04	7.02	10	0.42	0.41	13.3171	2	0.04	0.08	34.325	9	0.21	0.23	20.9331	0	0	0	7947.96	-
Chv1VELVK45_0027854	787	Sulfotransferase family cytosolic 1B member 1 [Zootermopsis nevadensis]	KDR16097	4.34e-89	231	35.38	5.03	7.01	1.73	0.24	0.23	23.5007	0	0	0	2445.9	0	0	0	2445.9	0	0	0	2445.9	GO:0003674 molecular_function F
Chv1VELVK21_0071896	1177	Fatty acyl-CoA hydrolase precursor, medium chain, partial [Zootermopsis nevadensis]	KDR14322	3.14e-61	220	57	5.02	7	0	0	0	3939.93	1	0.04	0.09	33.8845	3	0.13	0.15	30.9675	0	0	0	3939.93	-
Chv1VELVK21_0011544	1580	Protein yellow [Zootermopsis nevadensis]	KDR24271	2.3e-88	39	79.38	5.02	6.99	0	0	0	5486.48	2.57	0.07	0.16	18.457	0	0	0	5486.48	0	0	0	5486.48	-
Chv1VELVK75_0001981	2688	Oligopeptide transporter 1, partial [Zootermopsis nevadensis]	KDR20782	0	725	140.7	5.01	6.98	0	0	0	9723.93	18.09	0.28	0.62	4.66079	0.09	0	0	2031.39	0	0	0	9723.93	GO:0005575 cellular_component C; GO:0006810 transport P; GO:0003674 molecular_function F
Chv1VELVK45_0003723	1392	PREDICTED: organic cation transporter protein-like [Camponotus floridanus]	XP_011268589	8.57e-88	285	68.76	5.01	6.98	0	0	0	4752.59	0	0	0	4752.59	0	0	0	4752.59	0	0	0	4752.59	GO:0055085 transmembrane transport P; GO:0022857 transmembrane transporter activity F; GO:0005575 cellular_component C
Chv1VELVK21_0048195	2374	PREDICTED: suppressor of lurcher protein 1 [Tribolium castaneum]	XP_008198558	0	589	123	5	6.96	0	0	0	8500.79	1	0.02	0.04	73.1093	8	0.17	0.19	25.1795	4	0.31	0.62	4.70082	-
Chv1VELVK25_0023248	5096	putative Ras GTPase-activating protein [Zootermopsis nevadensis]	KDR07853	2.04e-28	82	272.16	4.97	6.93	24.46	0.43	0.42	12.8967	0	0	0	18808.3	54.64	0.55	0.6	8.17743	24.77	0.84	1.68	1.68035	GO:0044281 small molecule metabolic process P; GO:0007165 sig-l transduction P; GO:0034655 nucleobase-containing compound catabolic process P; GO:0003674 molecular_function F; GO:0005622 intracellular C
Chv1SOAPK45_0110066	570	-	-	-	-	23	4.96	6.92	0	0	0	1590.39	1	0.1	0.21	13.6778	4	0.39	0.43	9.39371	0	0	0	1590.39	-
Chv1VELVK35_0026720	645	-	-	-	-	27.11	4.96	6.92	1.58	0.28	0.27	19.7015	2.5	0.2	0.45	6.48164	6.23	0.53	0.58	7.12342	1	0.41	0.82	4.13923	-
Chv1VELVK25_0041521	1797	hypothetical protein L798_11650 [Zootermopsis nevadensis]	KDR14479	2.17e-56	190	90.05	4.94	6.89	0	0	0	6223.82	0	0	0	6223.82	13	0.38	0.41	11.3576	1	0.11	0.21	13.7439	-
Chv1VELVK21_0037175	2225	prostatic acid phosphatase-like protein [Microplitis demolitor]	EZA44751	6.9e-85	355	113.38	4.94	6.88	1	0.04	0.04	129.344	1	0.02	0.04	67.392	3	0.07	0.08	61.5904	0	0	0	7836.01	-
Chv1VELVK21_0060205	1930	Tetratricopeptide repeat protein 26 [Zootermopsis nevadensis]	KDR08948	0	526	97	4.92	6.86	20	0.98	0.95	5.62117	19	0.43	0.93	3.05951	25	0.67	0.74	6.36727	2	0.2	0.39	7.41044	-
Chv1VELVK75_0009219	2127	Endoplasmic reticulum aminopeptidase 2 [Zootermopsis nevadensis]	KDR09258	4.73e-157	698	107.65	4.92	6.86	4.57	0.2	0.2	27.2238	0	0	0	7440.05	0.02	0	0	4040.17	8.41	0.73	1.47	1.9574	GO:0008150 biological_process P; GO:0043167 ion binding F; GO:0008233 peptidase activity F
Chv1SOAPK55_0010173	611	-	-	-	-	25	4.91	6.85	0	0	0	1728.6	0	0	0	1728.6	2	0.18	0.2	20.3002	0	0	0	1728.6	-
Chv1VELVK45_0024628	1809	Esterase E4 [Zootermopsis nevadensis]	KDR24383	7.08e-137	538	89.79	4.89	6.82	0	0	0	6205.85	0	0	0	6205.85	0	0	0	6205.85	12.42	1.31	2.61	1.10565	GO:0003674 molecular_function F
Chv1VELVK45_0004240	1632	hypothetical protein L798_10415 [Zootermopsis nevadensis]	KDR14381	8.24e-95	409	80.04	4.88	6.8	3.68	0.22	0.21	25.1157	9.79	0.26	0.58	4.89763	13.73	0.44	0.48	9.55945	2	0.24	0.47	6.11496	GO:0003674 molecular_function F
Chv1VELVK21_0091038	766	-	-	-	-	33	4.85	6.76	1	0.14	0.14	37.6583	1	0.07	0.14	19.621	3	0.21	0.23	17.9319	0	0	0	2281.43	-
Chv1VELVK29_0006715	1260	PREDICTED: probable enoyl-CoA hydratase, mitochondrial [Musca domestica]	XP_005190041	2.64e-138	258	59.44	4.84	6.75	0	0	0	4108.54	9.14	0.33	0.72	3.89578	0	0	0	4108.54	0	0	0	4108.54	GO:0008150 biological_process P; GO:0003674 molecular_function F
Chv1VELVK21_0070870	618	2-hydroxyacylsphingosine 1-beta-galactosyltransferase [Zootermopsis nevadensis]	KDR20746	1.94e-45	207	25	4.84	6.75	0	0	0	1728.6	0	0	0	1728.6	4	0.36	0.39	10.21	0	0	0	1728.6	-
Chv1SOAPK45_0013943	1603	Kelch domain-containing protein 10 [Zootermopsis nevadensis]	KDR21423	1.61e-113	400	77.72	4.84	6.74	0	0	0	5371.76	0	0	0	5371.76	0	0	0	5371.76	0	0	0	5371.76	-
Chv1VELVK35_0041969	781	protein C20orf121, putative [Pediculus humanus corporis]	XP_002425666	4.53e-38	203	33	4.73	6.6	3	0.42	0.4	12.6924	4	0.26	0.56	4.93709	13	0.9	0.99	4.16329	0	0	0	2281.43	GO:0006810 transport P; GO:0003674 molecular_function F; GO:0005622 intracellular C
Chv1VELVK21_0026566	3647	Protein phosphatase PHLPP-like protein [Zootermopsis nevadensis]	KDR16236	0	982	183	4.73	6.59	2	0.05	0.05	105.247	2	0.02	0.05	54.619	50	0.7	0.77	6.00867	5	0.24	0.48	5.59553	-
Chv1VELVK45_0003445	1753	Rec-me: Full=Cytochrome P450 4C1; Alt-me: Full=CYPIVC1 [Blaberus discoidalis]	P29981	4.15e-106	502	83.65	4.72	6.57	0	0	0	5781.55	2.08	0.05	0.11	24.0125	0.01	0	0	4069.34	0	0	0	5781.55	GO:0016491 oxidoreductase activity F
Chv1VELVK21_0055120	4424	PREDICTED: probable multidrug resistance-associated protein lethal(2)03659 [Harpeg-thos saltator]	XP_011138900	0	1176	223	4.71	6.57	18	0.37	0.35	14.3562	22	0.21	0.45	6.07445	54	0.62	0.69	6.77981	1	0.04	0.08	34.0323	-
Chv1VELVK21_0096994	612	hypothetical protein L798_06237 [Zootermopsis nevadensis]	KDR19183	4.59e-36	154	24	4.71	6.56	0	0	0	1659.5	2	0.18	0.38	7.1669	6	0.54	0.59	6.54748	1	0.45	0.9	3.66464	-
Chv1VELVK21_0080660	2134	hypothetical protein GUITHDRAFT_121393 [Guillardia theta CCMP2712]	XP_005819407	5.19e-21	588	103	4.69	6.54	17	0.75	0.72	7.0211	4	0.08	0.18	15.4051	13	0.32	0.35	12.9906	1	0.09	0.17	15.7201	-
Chv1VELVK35_0013403	956	Putative ammonium transporter 3, partial [Zootermopsis nevadensis]	KDR12066	2.88e-157	303	41.58	4.67	6.5	4.43	0.48	0.47	10.8486	2.22	0.11	0.24	11.1881	7.62	0.42	0.47	8.93711	0	0	0	2874.34	GO:0055085 transmembrane transport P; GO:0022857 transmembrane transporter activity F; GO:0005575 cellular_component C
Chv1VELVK75_0000834	1290	Prostaglandin reductase 1 [Zootermopsis nevadensis]	KDR24385	2.32e-105	260	58.76	4.66	6.5	18.7	1.44	1.39	3.64202	0	0	0	4061.55	6.23	0.25	0.28	15.4353	3.58	0.56	1.13	2.50932	GO:0008150 biological_process P; GO:0016491 oxidoreductase activity F; GO:0043167 ion binding F
Chv1SOAPK29_0009984	831	-	-	-	-	35	4.65	6.48	2	0.26	0.25	20.136	0	0	0	2419.64	7	0.45	0.5	8.18741	0	0	0	2419.64	-
Chv1VELVK65_0004482	1801	serine carboxypeptidase [Coptotermes formosanus]	AGM32338	6.21e-143	438	84.84	4.64	6.47	18.75	0.99	0.96	5.24408	17.64	0.43	0.94	2.88224	15.59	0.45	0.5	8.92557	0	0	0	5863.78	GO:0008150 biological_process P; GO:0008233 peptidase activity F
Chv1VELVK29_0020423	2287	hypothetical protein L798_04538, partial [Zootermopsis nevadensis]	KDR21025	9.13e-69	326	109.62	4.63	6.46	0	0	0	7576.18	1	0.02	0.04	65.1574	5	0.11	0.12	35.8416	0	0	0	7576.18	-
Chv1SOAPK65_0004772	578	-	-	-	-	21.88	4.63	6.46	2.11	0.43	0.42	11.9398	0	0	0	1513	9.13	0.87	0.96	3.92829	0	0	0	1513	-
Chv1VELVK21_0074719	1093	Zinc metalloprotei-se -s-14 [Zootermopsis nevadensis]	KDR21945	4.04e-74	208	48	4.6	6.42	0	0	0	3317.99	0	0	0	3317.99	6	0.29	0.32	13.091	2	0.39	0.78	3.66758	-
Chv1VELVK21_0025903	1203	Juvenile hormone epoxide hydrolase 1 [Zootermopsis nevadensis]	KDR10172	1.25e-153	339	53.58	4.6	6.41	0	0	0	3703.59	0	0	0	3703.59	0	0	0	3703.59	0	0	0	3703.59	-
Chv1VELVK65_0001807	754	PREDICTED: ecdysteroid-regulated 16 kDa protein [-sonia vitripennis]	XP_001601418	3.94e-37	125	30.71	4.6	6.41	3.28	0.48	0.46	10.8088	0	0	0	2123.18	0	0	0	2123.18	2.45	0.79	1.58	1.91622	-
Chv1VELVK21_0064298	1176	hypothetical protein L798_05305 [Zootermopsis nevadensis]	KDR23344	1.73e-54	331	51.75	4.56	6.36	0	0	0	3577.13	0	0	0	3577.13	1	0.04	0.05	83.0424	0	0	0	3577.13	GO:0022857 transmembrane transporter activity F; GO:0004871 sig-l transducer activity F; GO:0005575 cellular_component C
Chv1VELVK35_0017700	641	-	-	-	-	24.71	4.56	6.36	0	0	0	1708.56	0	0	0	1708.56	0	0	0	1708.56	0	0	0	1708.56	-
Chv1SOAPK45_0111016	607	Retrotransposable element Tf2 protein type 1, partial [Stegodyphus mimosarum]	KFM71643	1.79e-22	73	23	4.56	6.36	0	0	0	1590.39	0.99	0.09	0.19	13.8148	4.86	0.44	0.48	7.73954	0	0	0	1590.39	-
Chv1VELVK29_0040455	568	Potassium channel subfamily K member 18, partial [Zootermopsis nevadensis]	KDR09571	9.25e-17	112	21	4.55	6.35	2	0.42	0.41	12.0849	1	0.1	0.21	12.4892	10	0.97	1.07	3.44316	0	0	0	1452.18	-
Chv1VELVK25_0013025	1200	Elongation of very long chain fatty acids protein 7 [Zootermopsis nevadensis]	KDR06852	3.49e-87	240	52.59	4.53	6.31	0	0	0	3635.18	0	0	0	3635.18	11.72	0.51	0.57	7.35672	0	0	0	3635.18	GO:0005575 cellular_component C
Chv1VELVK21_0048509	1295	hypothetical protein L798_11782 [Zootermopsis nevadensis]	KDR14144	3.54e-26	417	57.08	4.51	6.28	0	0	0	3945.46	0	0	0	3945.46	0	0	0	3945.46	0	0	0	3945.46	-
Chv1VELVK21_0021510	2299	hypothetical protein TcasGA2_TC004349 [Tribolium castaneum]	EFA12196	1.49e-79	190	107.14	4.5	6.28	0	0	0	7404.8	1.62	0.03	0.07	39.4406	1.24	0.03	0.03	139.256	2	0.16	0.32	8.18499	-
Chv1SOAPK45_0113864	774	-	-	-	-	31	4.5	6.27	0	0	0	2143.22	0	0	0	2143.22	1	0.07	0.08	49.7545	0	0	0	2143.22	-
Chv1VELVK21_0024819	1562	Von Willebrand factor type A (vWA) domain containing protein [Coptotermes formosanus]	AGM32899	1.91e-41	208	70.14	4.49	6.26	0	0	0	4847.96	0	0	0	4847.96	0	0	0	4847.96	0	0	0	4847.96	-
Chv1SOAPK55_0012382	634	-	-	-	-	24	4.49	6.26	2	0.36	0.35	13.8101	1	0.08	0.18	14.2722	11	0.95	1.05	3.57777	0	0	0	1659.5	-
Chv1VELVK55_0001148	1444	PREDICTED: prostatic acid phosphatase [Acromyrmex echi-tior]	XP_011049758	3.46e-89	355	64.28	4.49	6.26	0	0	0	4443.01	0	0	0	4443.01	0	0	0	4443.01	5.6	0.77	1.54	1.75522	GO:0016791 phosphatase activity F
Chv1VELVK55_0008479	2612	UDP-glucuronosyltransferase 2B5 [Zootermopsis nevadensis]	KDR12464	5.37e-114	484	121.35	4.45	6.21	44.5	1.58	1.52	3.16193	9.44	0.15	0.34	7.69996	43.59	0.86	0.95	4.57022	0	0	0	8386.77	GO:0003674 molecular_function F
Chv1VELVK21_0085954	1410	hypothetical protein, partial [Enterobacter sp. Bisph2]	WP_039080261	1.81e-134	362	62.05	4.45	6.2	11.08	0.77	0.74	6.4868	0	0	0	4288.9	4	0.15	0.16	25.3326	0	0	0	4288.9	-
Chv1VELVK45_0024873	676	predicted protein [Aspergillus terreus NIH2624]	XP_001218237	5.14e-59	192	25.81	4.44	6.19	0	0	0	1784.57	0	0	0	1784.57	0	0	0	1784.57	0	0	0	1784.57	-
Chv1VELVK21_0048594	1211	Transient receptor potential channel pyrexia [Zootermopsis nevadensis]	KDR07316	6.58e-104	409	52	4.43	6.18	7	0.58	0.56	8.59747	4	0.15	0.33	7.77842	11	0.48	0.53	7.74931	0	0	0	3594.41	-
Chv1VELVK21_0015014	4018	hypothetical protein L798_04163 [Zootermopsis nevadensis]	KDR21411	9.07e-07	197	189.58	4.43	6.17	0	0	0	13101.7	0	0	0	13101.7	26.29	0.33	0.37	11.8335	0	0	0	13101.7	-
Chv1VELVK75_0010207	911	conserved hypothetical protein [Pediculus humanus corporis]	XP_002423002	1.27e-69	222	37.25	4.43	6.17	0	0	0	2575.12	0.73	0.04	0.08	30.2419	0	0	0	2575.12	1	0.25	0.49	5.6866	GO:0003674 molecular_function F
Chv1VELVK21_0038415	1507	Coiled-coil domain-containing protein 104 [Zootermopsis nevadensis]	KDR03829	5.77e-133	325	66.09	4.4	6.14	4	0.26	0.25	19.087	10	0.3	0.65	3.95933	13.89	0.48	0.53	7.80289	4.81	0.63	1.25	2.10089	-
Chv1VELVK21_0038272	1999	PREDICTED: sig-l peptide, CUB and EGF-like domain-containing protein 2 isoform X3 [Rattus norvegicus]	XP_006223516	5.31e-06	91	90	4.4	6.13	0	0	0	6220.36	1	0.02	0.05	53.4969	14	0.36	0.4	10.5418	0	0	0	6220.36	-
Chv1VELVK21_0038438	1965	Protein disabled [Zootermopsis nevadensis]	KDR22018	1.69e-69	548	88	4.38	6.11	2.32	0.11	0.11	43.6838	0	0	0	6082.15	24	0.63	0.7	6.01703	0	0	0	6082.15	-
Chv1VELVK21_0019422	2204	PREDICTED: ABC transporter G family member 20-like [Bombus terrestris]	XP_003401420	0	708	99.37	4.37	6.09	0	0	0	6867.87	1	0.02	0.04	59.0657	0	0	0	6867.87	0	0	0	6867.87	GO:0016887 ATPase activity F; GO:0043167 ion binding F; GO:0005575 cellular_component C; GO:0006810 transport P
Chv1VELVK21_0078333	751	-	-	-	-	29	4.37	6.09	0	0	0	2005.02	1	0.07	0.15	17.2437	5	0.36	0.4	9.48537	1	0.33	0.65	4.42764	-
Chv1VELVK65_0017330	930	Sialic acid synthase [Zootermopsis nevadensis]	KDR20421	2.45e-79	190	37.63	4.37	6.08	11.31	1.27	1.23	3.8546	0	0	0	2601.38	9.51	0.55	0.6	6.48494	0	0	0	2601.38	GO:0005975 carbohydrate metabolic process P; GO:0009058 biosynthetic process P; GO:0003674 molecular_function F
Chv1SOAPK29_0007520	778	-	-	-	-	30	4.32	6.03	5	0.7	0.67	6.93888	0	0	0	2074.12	1	0.07	0.08	48.1503	0	0	0	2074.12	-
Chv1VELVK21_0096640	716	Acetylcholinesterase [Zootermopsis nevadensis]	KDR10633	2.75e-06	118	27	4.32	6.02	0	0	0	1866.81	0	0	0	1866.81	6	0.45	0.5	7.36542	0	0	0	1866.81	-
Chv1VELVK55_0016785	916	-	-	-	-	36.49	4.31	6.01	5.42	0.62	0.6	7.78733	0	0	0	2522.61	0	0	0	2522.61	0	0	0	2522.61	-
Chv1VELVK21_0096995	1180	PREDICTED: innexin inx3-like [Bombus terrestris]	XP_003399921	1.31e-106	365	49	4.3	6	5	0.43	0.41	11.3314	3	0.12	0.26	9.766	17	0.76	0.84	4.72866	0	0	0	3387.1	-
Chv1SOAPK25_0009734	857	Transposable element Tc1 transposase, partial [Stegodyphus mimosarum]	KFM58838	3.51e-23	32	33.56	4.3	5.99	0	0	0	2320.13	0	0	0	2320.13	1.82	0.11	0.13	29.907	0	0	0	2320.13	-
Chv1VELVK29_0020339	2714	PREDICTED: disintegrin and metalloprotei-se domain-containing protein 12-like, partial [Apis dorsata]	XP_006608297	0	655	121.12	4.27	5.95	0	0	0	8370.88	0	0	0	8370.88	13.74	0.26	0.29	14.4544	0	0	0	8370.88	GO:0008150 biological_process P; GO:0043167 ion binding F; GO:0008233 peptidase activity F; GO:0003674 molecular_function F
Chv1VELVK21_0058884	3252	PREDICTED: osmotic avoidance abnormal protein 3 [Acyrthosiphon pisum]	XP_008178634	0	735	146.33	4.26	5.94	0	0	0	10113	6.21	0.08	0.17	14.1074	17.08	0.27	0.3	14.0525	4.03	0.22	0.44	5.55074	-
Chv1SOAPK35_0146398	677	-	-	-	-	24.71	4.25	5.92	0	0	0	1708.56	0	0	0	1708.56	2	0.16	0.18	20.0648	2	0.76	1.53	1.88858	-
Chv1VELVK25_0075064	1241	hypothetical protein L798_15728, partial [Zootermopsis nevadensis]	KDR10229	1.52e-79	383	51.18	4.24	5.91	0	0	0	3537.74	0	0	0	3537.74	4	0.17	0.19	20.8958	0	0	0	3537.74	-
Chv1VELVK55_0011396	1188	Glutathione S-transferase omega-1 [Zootermopsis nevadensis]	KDR22870	6.64e-68	227	48.68	4.24	5.91	15.86	1.34	1.29	3.55714	0	0	0	3364.98	6.35	0.28	0.31	12.5474	0	0	0	3364.98	GO:0008150 biological_process P; GO:0005737 cytoplasm C; GO:0003674 molecular_function F; GO:0016765 transferase activity, transferring alkyl or aryl (other than methyl) groups F
Chv1SOAPK45_0111316	621	-	-	-	-	22	4.23	5.9	2	0.37	0.36	12.66	0	0	0	1521.29	9	0.79	0.88	4.00672	0	0	0	1521.29	-
Chv1VELVK45_0014920	1059	PREDICTED: uncharacterized protein LOC101744161 [Bombyx mori]	XP_004934376	9.5e-12	68	42.49	4.23	5.89	4.83	0.47	0.45	10.171	0	0	0	2937.23	8.33	0.42	0.46	8.35644	0	0	0	2937.23	-
Chv1VELVK45_0018680	863	PREDICTED: uncharacterized protein LOC103307960 [Acyrthosiphon pisum]	XP_008178712	3.97e-112	284	33.27	4.22	5.89	3.53	0.43	0.42	10.8841	0	0	0	2300.09	0	0	0	2300.09	0	0	0	2300.09	-
Chv1TRINITY_0147316	664	-	-	-	-	24	4.23	5.89	8	1.37	1.32	3.47422	1	0.08	0.17	14.2722	6	0.49	0.54	6.54748	0	0	0	1659.5	-
Chv1SOAPK55_0014142	707	hypothetical protein L798_12736, partial [Zootermopsis nevadensis]	KDR22606	1.67e-16	154	25.86	4.2	5.86	0	0	0	1788.03	0	0	0	1788.03	0	0	0	1788.03	1	0.36	0.71	3.94848	-
Chv1VELVK21_0093520	755	hypothetical protein D910_03831 [Dendroctonus ponderosae]	ERL86424	3.44e-116	252	28	4.19	5.84	0	0	0	1935.91	0	0	0	1935.91	4	0.29	0.32	11.4345	1	0.32	0.65	4.27504	-
Chv1VELVK25_0049878	1472	Cytoplasmic dynein 2 heavy chain 1 [Zootermopsis nevadensis]	KDR22495	5.86e-164	391	61	4.17	5.81	20	1.32	1.28	3.53527	6	0.18	0.4	6.08726	11	0.39	0.43	9.09017	0	0	0	4216.34	GO:0008150 biological_process P; GO:0005856 cytoskeleton C; GO:0043234 protein complex C; GO:0003674 molecular_function F
Chv1SOAPK29_0003042	801	PREDICTED: uncharacterized protein LOC105277723 [Cerapachys biroi]	XP_011334612	1.32e-33	144	30	4.17	5.81	0	0	0	2074.12	0	0	0	2074.12	2.98	0.2	0.22	16.4109	1	0.3	0.59	4.58024	-
Chv1TRINITY_0173152	677	-	-	-	-	24	4.13	5.75	0	0	0	1659.5	0	0	0	1659.5	2	0.16	0.18	19.4886	0	0	0	1659.5	-
Chv1VELVK21_0022060	2754	Endoplasmic reticulum aminopeptidase 2 [Zootermopsis nevadensis]	KDR09258	0	919	118.83	4.12	5.75	12.84	0.43	0.42	10.7209	9.74	0.15	0.33	7.30805	44.25	0.83	0.91	4.40861	20.41	1.34	2.68	0.890445	GO:0008150 biological_process P; GO:0043167 ion binding F; GO:0008233 peptidase activity F
Chv1VELVK21_0077746	1533	hypothetical protein L798_11782 [Zootermopsis nevadensis]	KDR14144	9.2e-16	332	63	4.12	5.74	0	0	0	4354.55	0	0	0	4354.55	0	0	0	4354.55	0	0	0	4354.55	-
Chv1SOAPK35_0149637	924	-	-	-	-	35	4.09	5.7	0	0	0	2419.64	0	0	0	2419.64	1	0.06	0.06	56.1715	0	0	0	2419.64	-
Chv1VELVK65_0022113	977	Acyl-CoA Delta(11) desaturase [Zootermopsis nevadensis]	KDR08706	2.31e-116	264	37.33	4.08	5.69	0	0	0	2580.65	0	0	0	2580.65	0.32	0.02	0.02	178.415	0	0	0	2580.65	GO:0008150 biological_process P; GO:0016491 oxidoreductase activity F; GO:0006629 lipid metabolic process P
Chv1VELVK45_0002727	1272	AGAP006576-PC-like protein [Anopheles sinensis]	KFB51502	8.02e-152	351	50.65	4.08	5.69	3.79	0.3	0.29	15.4358	6.7	0.24	0.52	4.52725	5.83	0.24	0.27	14.2147	4.87	0.78	1.56	1.59036	GO:0008150 biological_process P; GO:0016491 oxidoreductase activity F
Chv1VELVK55_0013791	1190	hypothetical protein L798_11784 [Zootermopsis nevadensis]	KDR14146	2.85e-15	366	46.89	4.08	5.68	0	0	0	3241.29	0	0	0	3241.29	0	0	0	3241.29	0	0	0	3241.29	GO:0008150 biological_process P
Chv1VELVK65_0002197	928	hypothetical protein L798_10415 [Zootermopsis nevadensis]	KDR14381	1.67e-38	248	34.95	4.06	5.66	2.63	0.3	0.29	15.3212	0	0	0	2416.19	0	0	0	2416.19	0	0	0	2416.19	-
Chv1VELVK25_0019094	1998	-	-	-	-	82.98	4.06	5.66	4.61	0.22	0.21	20.8044	3	0.06	0.14	16.5364	24.8	0.64	0.71	5.49099	1	0.09	0.19	12.6651	-
Chv1VELVK35_0002342	2511	cytochrome P450 enzyme, CYP4C39 enzyme - green crab, common shore crab &gt;gi|37538493|gb|AAQ93010.1| cytochrome P450 CYP4C39 [Carcinus mae-s]	JC8026	1.11e-67	511	105.34	4.03	5.62	0	0	0	7280.42	0	0	0	7280.42	0	0	0	7280.42	0	0	0	7280.42	GO:0008150 biological_process P; GO:0016491 oxidoreductase activity F; GO:0043167 ion binding F; GO:0003674 molecular_function F
Chv1VELVK65_0003771	1101	GJ14233 [Drosophila virilis]	XP_002058594	7.75e-78	193	42.16	4.01	5.59	10.05	0.93	0.89	4.85896	3.82	0.16	0.35	6.60342	13.07	0.63	0.69	5.28998	1	0.19	0.38	6.43588	GO:0008150 biological_process P
Chv1VELVK45_0002315	1689	hypothetical protein L798_06215, partial [Zootermopsis nevadensis]	KDR19441	1.82e-174	422	68.29	4.01	5.59	3.94	0.22	0.22	20.0213	0	0	0	4720.11	18.23	0.56	0.62	6.14562	3.13	0.36	0.71	3.33515	GO:0055085 transmembrane transport P; GO:0005575 cellular_component C
Chv1VELVK21_0058885	2000	conserved hypothetical protein [Pediculus humanus corporis]	XP_002432274	1.54e-25	236	82	4.01	5.58	3.23	0.15	0.15	29.2969	4.43	0.1	0.21	11.0766	3	0.08	0.09	44.5463	0	0	0	5667.53	-
Chv1VELVK21_0040382	1646	hypothetical protein TcasGA2_TC003365 [Tribolium castaneum]	EFA00503	1.31e-89	316	65.96	3.99	5.55	9.67	0.56	0.55	7.89916	3	0.08	0.18	13.1452	8.92	0.28	0.31	12.115	0	0	0	4559.1	-
Chv1TRINITY_0015192	1260	Von Willebrand factor type A (vWA) domain containing protein [Coptotermes formosanus]	AGM32899	3.35e-42	208	48.86	3.98	5.55	1	0.08	0.08	55.7491	1	0.04	0.08	29.0468	1	0.04	0.05	78.4062	0	0	0	3377.42	-
Chv1VELVK55_0001418	4042	Toll-like receptor 4 [Zootermopsis nevadensis]	KDR20980	3.66e-104	684	171.71	3.99	5.55	54.41	1.22	1.18	3.65935	13.11	0.13	0.29	7.84712	61.11	0.77	0.85	4.61339	3.1	0.13	0.27	8.46601	GO:0007165 sig-l transduction P; GO:0003674 molecular_function F
Chv1VELVK21_0044291	2677	Gem-associated protein 5 [Zootermopsis nevadensis]	KDR08548	4.26e-77	850	110.95	3.97	5.53	11	0.38	0.37	11.6819	0	0	0	7668.09	31.08	0.6	0.66	5.85922	2	0.14	0.27	8.47601	GO:0003674 molecular_function F
Chv1VELVK25_0032759	1335	hypothetical protein L798_13829, partial [Zootermopsis nevadensis]	KDR12222	1.17e-105	269	52	3.97	5.53	3	0.22	0.21	19.997	2	0.07	0.15	15.5232	4	0.16	0.17	21.2305	1	0.15	0.3	7.93747	-
Chv1VELVK65_0023505	913	putative arylformamidase [Zootermopsis nevadensis]	KDR09098	2e-09	56	33.43	3.96	5.52	3.7	0.43	0.41	10.4362	0	0	0	2311.15	6.65	0.39	0.43	8.23043	0	0	0	2311.15	GO:0008150 biological_process P; GO:0003674 molecular_function F
Chv1VELVK21_0057330	2060	Transcription initiation factor TFIID subunit 6 [Zootermopsis nevadensis]	KDR23828	0	563	83.49	3.95	5.51	16.56	0.76	0.73	5.84243	0	0	0	5770.49	0	0	0	5770.49	0	0	0	5770.49	GO:0005634 nucleus C; GO:0034641 cellular nitrogen compound metabolic process P; GO:0009058 biosynthetic process P; GO:0003674 molecular_function F
Chv1TRINITY_0043625	618	-	-	-	-	20.36	3.94	5.49	0	0	0	1407.96	0	0	0	1407.96	6.4	0.57	0.63	5.20914	1	0.44	0.88	3.10917	-
Chv1VELVK21_0012304	6057	PREDICTED: glucose dehydroge-se [FAD, quinone]	XP_011339402	2.16e-127	103	256.55	3.92	5.47	67.54	1	0.96	4.40466	23.7	0.16	0.35	6.4872	50.75	0.43	0.47	8.29901	4.28	0.12	0.24	9.16318	GO:0008150 biological_process P; GO:0016491 oxidoreductase activity F
Chv1VELVK21_0058500	1692	PREDICTED: optomotor-blind protein [Tribolium castaneum]	XP_008194968	8.91e-147	225	66.81	3.92	5.46	7.71	0.44	0.42	10.0305	0	0	0	4617.84	0	0	0	4617.84	5	0.57	1.14	2.04311	GO:0003677 D- binding F; GO:0005634 nucleus C; GO:0043473 pigmentation P; GO:0048856 a-tomical structure development P; GO:0001071 nucleic acid binding transcription factor activity F; GO:0034641 cellular nitrogen compound metabolic process P; GO:0009058 biosynthetic process P; GO:0040007 growth P
Chv1VELVK21_0056911	2272	hypothetical protein L798_01802, partial [Zootermopsis nevadensis]	KDR22196	1.06e-103	207	92	3.92	5.46	6	0.25	0.24	17.7368	3	0.06	0.12	18.3336	36	0.82	0.9	4.19504	8	0.65	1.3	1.75859	GO:0003674 molecular_function F
Chv1VELVK35_0019903	1722	PREDICTED: odorant receptor Or1-like [Solenopsis invicta]	XP_011166508	1.77e-14	473	68.04	3.91	5.45	0	0	0	4702.84	0	0	0	4702.84	4	0.12	0.13	27.7775	0	0	0	4702.84	GO:0050877 neurological system process P; GO:0004871 sig-l transducer activity F; GO:0005575 cellular_component C; GO:0003674 molecular_function F
Chv1VELVK75_0002570	21402	PREDICTED: microtubule-actin cross-linking factor 1-like [Microplitis demolitor]	XP_008558371	2.79e-10	445	920.07	3.91	5.45	0	0	0	63581.5	0	0	0	63581.5	0	0	0	63581.5	41.94	0.33	0.65	3.35501	GO:0005856 cytoskeleton C; GO:0043167 ion binding F; GO:0007049 cell cycle P; GO:0003674 molecular_function F
Chv1VELVK45_0022444	1462	PREDICTED: zinc transporter ZIP1-like isoform X2 [Solenopsis invicta]	XP_011172337	1.83e-69	335	56.67	3.9	5.44	0	0	0	3917.12	4	0.12	0.27	8.47678	0	0	0	3917.12	0	0	0	3917.12	GO:0055085 transmembrane transport P; GO:0022857 transmembrane transporter activity F; GO:0006810 transport P; GO:0005575 cellular_component C
Chv1VELVK21_0090236	901	WD repeat-containing protein C10orf79 [Zootermopsis nevadensis]	KDR23284	5.15e-56	230	32.42	3.91	5.44	0	0	0	2241.35	0	0	0	2241.35	0	0	0	2241.35	0	0	0	2241.35	-
Chv1SOAPK29_0000022	724	conserved hypothetical protein [Culex quinquefasciatus]	XP_001867362	5.29e-35	92	24.7	3.9	5.43	0	0	0	1707.87	0	0	0	1707.87	0	0	0	1707.87	0	0	0	1707.87	GO:0005198 structural molecule activity F
Chv1SOAPK35_0013126	1050	PREDICTED: protein apterous-like [Fopius arisanus]	XP_011297927	3.1e-28	92	38.65	3.88	5.41	0	0	0	2671.87	0	0	0	2671.87	2.6	0.13	0.14	24.2023	0	0	0	2671.87	GO:0003677 D- binding F; GO:0005634 nucleus C; GO:0001071 nucleic acid binding transcription factor activity F; GO:0043167 ion binding F; GO:0034641 cellular nitrogen compound metabolic process P; GO:0009058 biosynthetic process P
Chv1SOAPK45_0114351	812	-	-	-	-	28	3.83	5.34	4	0.53	0.51	8.08888	1	0.06	0.13	16.6494	10	0.66	0.73	4.59008	0	0	0	1935.91	-
Chv1SOAPK21_0133004	725	Dehydroge-se/reductase SDR family member 11 [Zootermopsis nevadensis]	KDR10164	2.1e-10	58	24.31	3.83	5.34	0	0	0	1680.92	0	0	0	1680.92	0	0	0	1680.92	0	0	0	1680.92	-
Chv1VELVK21_0043396	2950	pdz domain containing guanine nucleotide exchange factor, pdz-gef, putative [Pediculus humanus corporis]	XP_002432677	3.69e-71	223	118.14	3.81	5.31	4.64	0.14	0.14	29.4272	7	0.1	0.22	10.1061	25.85	0.45	0.5	7.49997	1	0.06	0.12	18.0305	-
Chv1VELVK45_0003884	953	PREDICTED: hypothetical protein LOC100647158 [Bombus terrestris]	XP_003400044	9.34e-40	243	33.78	3.81	5.31	0	0	0	2335.33	0	0	0	2335.33	0	0	0	2335.33	1	0.23	0.47	5.15708	-
Chv1SOAPK21_0003322	817	-	-	-	-	27.98	3.8	5.29	2.69	0.35	0.34	11.9951	0.99	0.06	0.13	16.8041	9.18	0.6	0.67	4.99546	0	0	0	1934.53	-
Chv1VELVK21_0019906	1535	hypothetical protein L798_04671, partial [Zootermopsis nevadensis]	KDR21175	8.82e-08	86	58	3.79	5.28	1	0.06	0.06	66.1747	0	0	0	4009.03	3	0.1	0.11	31.5106	1	0.13	0.26	8.85308	GO:0003674 molecular_function F
Chv1VELVK21_0051502	4809	BAI1-associated protein 3 [Zootermopsis nevadensis]	KDR23282	0	1191	195	3.78	5.27	0	0	0	13476.3	0	0	0	13476.3	0	0	0	13476.3	0	0	0	13476.3	GO:0003674 molecular_function F
Chv1VELVK55_0003403	2213	PREDICTED: ABC transporter G family member 20-like [Bombus terrestris]	XP_003401420	0	708	86.36	3.78	5.27	0	0	0	5968.82	0	0	0	5968.82	8.12	0.19	0.21	17.4192	0	0	0	5968.82	GO:0016887 ATPase activity F; GO:0043167 ion binding F; GO:0005575 cellular_component C; GO:0006810 transport P
Chv1VELVK29_0048277	2490	Armadillo repeat-containing protein 2 [Zootermopsis nevadensis]	KDR17838	0	658	97.71	3.77	5.26	3	0.11	0.11	37.5702	0	0	0	6753.15	41	0.85	0.94	3.91234	0	0	0	6753.15	-
Chv1VELVK35_0007887	2310	PREDICTED: uncharacterized protein LOC105197633 [Solenopsis invicta]	XP_011162400	4.82e-43	245	90.2	3.77	5.26	0	0	0	6234.18	0	0	0	6234.18	0	0	0	6234.18	4	0.32	0.64	3.44742	-
Chv1VELVK21_0019936	2300	catalase [Reticulitermes flavipes]	AFV36369	0	521	89.3	3.75	5.23	3.48	0.14	0.14	29.6236	0	0	0	6171.99	9.42	0.21	0.23	15.5327	0	0	0	6171.99	-
Chv1VELVK25_0041336	1793	A disintegrin and metalloprotei-se with thrombospondin motifs 3 [Zootermopsis nevadensis]	KDR15277	0	593	68.26	3.76	5.23	0	0	0	4718.04	0	0	0	4718.04	19.37	0.56	0.62	5.78183	0	0	0	4718.04	GO:0043167 ion binding F; GO:0008233 peptidase activity F; GO:0005578 protei-ceous extracellular matrix C
Chv1VELVK45_0002756	2002	serine carboxypeptidase [Coptotermes formosanus]	AGM32338	5.23e-143	427	76.7	3.74	5.22	6.25	0.29	0.28	14.1977	0	0	0	5301.28	18.44	0.48	0.53	6.8238	14.69	1.37	2.75	0.798561	GO:0008150 biological_process P; GO:0008233 peptidase activity F
Chv1VELVK25_0037560	1614	hypothetical protein L798_05304 [Zootermopsis nevadensis]	KDR23343	1.28e-52	320	60.49	3.74	5.21	0	0	0	4181.1	0	0	0	4181.1	1	0.03	0.04	97.0634	0	0	0	4181.1	GO:0022857 transmembrane transporter activity F; GO:0005575 cellular_component C; GO:0004871 sig-l transducer activity F
Chv1SOAPK25_0007820	1144	-	-	-	-	41.04	3.73	5.2	6.81	0.6	0.58	6.97475	6.01	0.24	0.53	4.0891	10.87	0.5	0.55	6.18944	0	0	0	2837.03	-
Chv1VELVK55_0016057	838	hypothetical protein L798_03265 [Zootermopsis nevadensis]	KDR07009	6.39e-06	97	28.32	3.73	5.19	10.26	1.31	1.26	3.19773	0	0	0	1958.03	2.36	0.15	0.17	19.5218	0	0	0	1958.03	GO:0043167 ion binding F; GO:0003674 molecular_function F
Chv1VELVK45_0037416	943	hypothetical protein L798_11782 [Zootermopsis nevadensis]	KDR14144	1.3e-23	241	32.39	3.7	5.15	0	0	0	2239.28	0	0	0	2239.28	0	0	0	2239.28	0	0	0	2239.28	GO:0050877 neurological system process P; GO:0004871 sig-l transducer activity F; GO:0005575 cellular_component C; GO:0003674 molecular_function F
Chv1VELVK21_0011562	5816	-	-	-	-	231.58	3.69	5.14	54.1	0.83	0.8	4.96341	75.65	0.53	1.16	1.83501	77.7	0.68	0.75	4.89377	4.33	0.13	0.26	8.17592	-
Chv1VELVK21_0036173	717	-	-	-	-	23	3.67	5.12	1	0.15	0.15	26.2517	0	0	0	1590.39	11	0.83	0.92	3.42878	0	0	0	1590.39	-
Chv1VELVK25_0018689	1256	PREDICTED: A disintegrin and metalloprotei-se with thrombospondin motifs 7-like [Tribolium castaneum]	XP_008201012	1.24e-11	131	44.84	3.67	5.11	9.98	0.79	0.76	5.20391	0	0	0	3099.62	11.59	0.49	0.54	6.3431	2	0.33	0.65	3.42621	-
Chv1VELVK21_0039600	1722	hypothetical protein L798_11784 [Zootermopsis nevadensis]	KDR14146	1.32e-14	361	63.52	3.65	5.09	0	0	0	4390.49	0	0	0	4390.49	0	0	0	4390.49	0	0	0	4390.49	GO:0004871 sig-l transducer activity F; GO:0050877 neurological system process P; GO:0005575 cellular_component C; GO:0003674 molecular_function F
Chv1VELVK25_0006639	1263	UDP-glucuronosyltransferase, partial [Zootermopsis nevadensis]	KDR20346	6.25e-85	251	44.93	3.65	5.09	0	0	0	3105.84	0	0	0	3105.84	7.18	0.3	0.33	10.2467	0	0	0	3105.84	GO:0008150 biological_process P; GO:0016757 transferase activity, transferring glycosyl groups F
Chv1SOAPK21_0011691	1116	hypothetical protein L798_01808, partial [Zootermopsis nevadensis]	KDR22202	5.73e-106	224	38.91	3.64	5.08	1.87	0.17	0.16	23.9268	0	0	0	2689.84	0	0	0	2689.84	0	0	0	2689.84	GO:0008219 cell death P
Chv1VELVK45_0002884	1296	glutathione S transferase class delta variant 1 [Periplaneta america-]	AEV23867	1.94e-102	228	46.09	3.64	5.07	8.05	0.61	0.59	6.62868	1.62	0.06	0.12	16.9698	17.31	0.7	0.77	4.36837	0	0	0	3186	-
Chv1VELVK25_0060739	925	hypothetical protein L798_06202 [Zootermopsis nevadensis]	KDR19428	3.64e-19	94	31.17	3.64	5.07	0	0	0	2154.97	0	0	0	2154.97	0	0	0	2154.97	0	0	0	2154.97	-
Chv1VELVK25_0079649	1457	Peroxidasin, partial [Zootermopsis nevadensis]	KDR12477	0	385	52	3.6	5.01	2	0.13	0.13	29.9123	0	0	0	3594.41	22	0.79	0.87	3.87884	0	0	0	3594.41	GO:0008150 biological_process P; GO:0016491 oxidoreductase activity F; GO:0006950 response to stress P; GO:0003674 molecular_function F
Chv1VELVK35_0022543	1674	hypothetical protein CAPTEDRAFT_135345 [Capitella teleta]	ELU14642	4.65e-61	252	60.61	3.59	5.01	3.12	0.18	0.17	22.4155	0	0	0	4189.39	16.86	0.52	0.58	5.89723	10.49	1.21	2.42	0.883688	GO:0043167 ion binding F; GO:0003674 molecular_function F
Chv1VELVK55_0034780	768	hypothetical protein L798_11945 [Zootermopsis nevadensis]	KDR13984	2.84e-21	264	24.36	3.57	4.97	0	0	0	1684.37	2	0.13	0.29	7.27434	1.28	0.09	0.1	30.7047	0	0	0	1684.37	-
Chv1SOAPK25_0012110	685	-	-	-	-	21	3.56	4.95	1	0.16	0.16	23.9703	3	0.23	0.5	4.18708	6	0.48	0.53	5.72954	0	0	0	1452.18	-
Chv1VELVK21_0025608	1743	conserved hypothetical protein [Pediculus humanus corporis]	XP_002429170	0	427	62.52	3.55	4.94	1	0.05	0.05	71.3305	1.33	0.03	0.07	28.0035	7.23	0.22	0.24	14.1588	2	0.22	0.44	4.77669	-
Chv1SOAPK45_0113053	716	-	-	-	-	22	3.52	4.91	1	0.16	0.15	25.111	0	0	0	1521.29	7	0.53	0.58	5.14763	2	0.7	1.4	1.68157	-
Chv1VELVK21_0056119	1671	monocarboxylate transporter, putative [Pediculus humanus corporis]	XP_002430729	0	504	59	3.51	4.89	20	1.15	1.11	3.41939	9	0.24	0.52	3.92704	15	0.47	0.52	6.45132	1	0.12	0.23	9.00568	-
Chv1VELVK35_0040683	796	-	-	-	-	24.96	3.5	4.88	0	0	0	1725.84	2	0.12	0.27	7.4534	4	0.27	0.3	10.1937	0	0	0	1725.84	-
Chv1VELVK25_0005469	2604	hypothetical protein L798_09889 [Zootermopsis nevadensis]	KDR15961	4.81e-133	487	92.95	3.42	4.77	4.88	0.17	0.17	22.0186	0	0	0	6424.22	35.33	0.7	0.77	4.31867	7.11	0.5	0.99	1.99908	GO:0008150 biological_process P; GO:0016491 oxidoreductase activity F; GO:0043167 ion binding F; GO:0043226 organelle C; GO:0003674 molecular_function F
Chv1TRINITY_0085918	843	-	-	-	-	26.1	3.41	4.75	0	0	0	1804.61	0	0	0	1804.61	0	0	0	1804.61	0	0	0	1804.61	-
Chv1VELVK21_0049504	1038	PREDICTED: uncharacterized protein LOC103309069 [Acyrthosiphon pisum]	XP_008181856	1.46e-36	40	33.38	3.4	4.74	0	0	0	2307.69	0	0	0	2307.69	0	0	0	2307.69	0	0	0	2307.69	-
Chv1SOAPK29_0015285	976	-	-	-	-	31.06	3.4	4.74	0	0	0	2147.37	0	0	0	2147.37	0	0	0	2147.37	0	0	0	2147.37	-
Chv1SOAPK55_0014941	842	hypothetical protein L798_11339 [Zootermopsis nevadensis]	KDR13155	7.71e-08	98	25.96	3.4	4.73	3.94	0.5	0.48	7.61358	1.5	0.09	0.19	10.3209	3	0.19	0.21	14.1081	0	0	0	1794.94	-
Chv1VELVK45_0022799	1138	hypothetical protein TcasGA2_TC010279 [Tribolium castaneum]	EFA12752	1.6e-47	58	36.88	3.38	4.71	4.37	0.39	0.37	9.75437	3.13	0.13	0.28	7.04665	7.04	0.33	0.36	8.57816	0	0	0	2549.56	-
Chv1VELVK21_0100045	875	conserved hypothetical protein [Pediculus humanus corporis]	XP_002432733	1.25e-50	298	27	3.37	4.7	0	0	0	1866.81	0	0	0	1866.81	0	0	0	1866.81	0	0	0	1866.81	-
Chv1VELVK45_0003104	1485	Rec-me: Full=Cytochrome P450 6k1; Alt-me: Full=CYPVIK1 [Blattella germanica]	Q964R0	3.65e-127	406	49.52	3.35	4.67	0	0	0	3423.03	0	0	0	3423.03	2.85	0.1	0.11	28.309	0	0	0	3423.03	GO:0008150 biological_process P; GO:0016491 oxidoreductase activity F; GO:0043167 ion binding F; GO:0043226 organelle C; GO:0005575 cellular_component C; GO:0005622 intracellular C; GO:0003674 molecular_function F
Chv1VELVK25_0038123	1132	hypothetical protein L798_01782 [Zootermopsis nevadensis]	KDR08435	2.28e-139	356	36.21	3.33	4.65	0	0	0	2503.26	0	0	0	2503.26	0	0	0	2503.26	0	0	0	2503.26	-
Chv1VELVK45_0013734	932	hypothetical protein L798_11782 [Zootermopsis nevadensis]	KDR14144	5.48e-20	271	28.85	3.34	4.65	4	0.45	0.43	8.33431	0	0	0	1994.65	9.23	0.53	0.58	5.12288	0	0	0	1994.65	GO:0004871 sig-l transducer activity F; GO:0050877 neurological system process P; GO:0005575 cellular_component C; GO:0003674 molecular_function F
Chv1VELVK35_0037876	929	-	-	-	-	28.73	3.34	4.65	0	0	0	1986.36	0	0	0	1986.36	0	0	0	1986.36	0	0	0	1986.36	-
Chv1VELVK21_0065175	1023	PREDICTED: transient receptor potential cation channel protein painless isoform X1 [Apis mellifera]	XP_001122160	3.54e-09	190	32	3.32	4.62	0	0	0	2212.33	0	0	0	2212.33	0	0	0	2212.33	0	0	0	2212.33	-
Chv1VELVK75_0002569	21651	PREDICTED: microtubule-actin cross-linking factor 1-like [Microplitis demolitor]	XP_008560478	7.64e-10	445	782.05	3.28	4.58	0	0	0	54043.8	0	0	0	54043.8	0	0	0	54043.8	0	0	0	54043.8	GO:0005856 cytoskeleton C; GO:0043167 ion binding F; GO:0007049 cell cycle P; GO:0003674 molecular_function F
Chv1VELVK45_0002560	3912	putative multidrug resistance-associated protein [Zootermopsis nevadensis]	KDR20353	0	1181	136.79	3.28	4.58	0	0	0	9453.74	0	0	0	9453.74	0	0	0	9453.74	0	0	0	9453.74	-
Chv1VELVK21_0035620	3248	-	-	-	-	112.34	3.28	4.57	0	0	0	7764.14	0	0	0	7764.14	0	0	0	7764.14	0	0	0	7764.14	-
Chv1VELVK21_0097209	1309	olfactory receptor-like receptor [Bombyx mori]	BAG12817	2.97e-15	160	42	3.28	4.57	0	0	0	2903.37	0	0	0	2903.37	1	0.04	0.04	67.4011	0	0	0	2903.37	-
Chv1VELVK21_0062558	951	hypothetical protein L798_11782 [Zootermopsis nevadensis]	KDR14144	1.65e-21	143	28.96	3.27	4.56	0	0	0	2002.25	3	0.15	0.33	5.77309	5.82	0.33	0.36	8.14314	1	0.23	0.47	4.42154	-
Chv1VELVK29_0010896	1316	PREDICTED: uncharacterized protein LOC103577375 [Microplitis demolitor]	XP_008556204	5.27e-07	212	42.04	3.26	4.54	0	0	0	2906.13	2.2	0.08	0.17	11.4143	2.79	0.11	0.12	24.5467	1.83	0.28	0.56	3.51038	-
Chv1VELVK35_0016100	9245	PREDICTED: uncharacterized protein LOC105148838 isoform X4 [Acromyrmex echi-tior]	XP_011059090	5.37e-08	117	327.12	3.25	4.53	0	0	0	22606.3	0	0	0	22606.3	0	0	0	22606.3	0	0	0	22606.3	GO:0007165 sig-l transduction P; GO:0003674 molecular_function F
Chv1VELVK55_0015634	1372	PREDICTED: multidrug resistance-associated protein 4-like [Apis mellifera]	XP_006563569	3.78e-68	304	43.96	3.25	4.53	0	0	0	3038.81	0	0	0	3038.81	8.36	0.32	0.35	8.61451	0	0	0	3038.81	GO:0016887 ATPase activity F; GO:0055085 transmembrane transport P; GO:0022857 transmembrane transporter activity F; GO:0043167 ion binding F; GO:0005575 cellular_component C
Chv1VELVK21_0065518	736	-	-	-	-	21	3.25	4.52	3	0.45	0.43	8.07902	0	0	0	1452.18	3	0.22	0.24	11.414	2	0.67	1.34	1.60519	-
Chv1VELVK21_0069859	942	-	-	-	-	28.19	3.22	4.49	0	0	0	1949.04	0	0	0	1949.04	0	0	0	1949.04	0	0	0	1949.04	-
Chv1VELVK29_0049467	1716	PREDICTED: homeobox protein B-H1-like [Diaphori- citri]	XP_008473261	2.56e-74	224	55.65	3.21	4.48	0	0	0	3846.64	0	0	0	3846.64	0	0	0	3846.64	0	0	0	3846.64	GO:0003677 D- binding F; GO:0034641 cellular nitrogen compound metabolic process P; GO:0009058 biosynthetic process P
Chv1TRINITY_0044590	852	Cytochrome c oxidase assembly protein COX11, mitochondrial [Zootermopsis nevadensis]	KDR12674	4.4e-103	191	24.93	3.21	4.48	0	0	0	1723.76	0	0	0	1723.76	0	0	0	1723.76	0	0	0	1723.76	GO:0043167 ion binding F
Chv1VELVK55_0017502	1355	fatty acid desaturase, putative [Pediculus humanus corporis]	XP_002424385	5.89e-121	312	42.79	3.21	4.47	0	0	0	2957.96	0	0	0	2957.96	9.51	0.37	0.41	7.37384	0	0	0	2957.96	GO:0008150 biological_process P; GO:0016491 oxidoreductase activity F; GO:0006629 lipid metabolic process P
Chv1SOAPK25_0142171	999	PREDICTED: protein bowel [Harpeg-thos saltator]	XP_011155306	1.64e-105	154	30.11	3.21	4.47	0	0	0	2081.72	4.12	0.2	0.43	4.37398	4.82	0.26	0.28	10.2142	0	0	0	2081.72	GO:0043167 ion binding F; GO:0003674 molecular_function F
Chv1SOAPK35_0014208	1073	hypothetical protein D910_11969, partial [Dendroctonus ponderosae]	ERL94694	1.24e-13	64	32.62	3.2	4.45	0	0	0	2255.17	4	0.17	0.38	4.88027	3.14	0.15	0.17	16.9411	0	0	0	2255.17	-
Chv1VELVK25_0040400	1030	hypothetical protein L798_08610 [Zootermopsis nevadensis]	KDR16868	6.41e-15	183	31	3.19	4.44	0	0	0	2143.22	0	0	0	2143.22	1	0.05	0.06	49.7545	0	0	0	2143.22	-
Chv1VELVK29_0007831	889	Pc20g00440 [Penicillium rubens Wisconsin 54-1255]	XP_002562607	2.51e-168	256	26	3.18	4.44	0	0	0	1797.7	0	0	0	1797.7	0	0	0	1797.7	1	0.26	0.51	3.96984	GO:0003735 structural constituent of ribosome F; GO:0005829 cytosol C; GO:0005840 ribosome C; GO:0006412 translation P
Chv1TRINITY_0143431	872	-	-	-	-	25.35	3.18	4.43	0	0	0	1752.79	1	0.06	0.12	15.0745	4.49	0.28	0.3	9.22903	0	0	0	1752.79	-
Chv1VELVK29_0012741	1358	hypothetical protein L798_09047 [Zootermopsis nevadensis]	KDR17045	3.09e-98	259	42.42	3.17	4.42	9.35	0.68	0.65	5.25427	5.48	0.18	0.4	4.63467	3.36	0.13	0.14	20.5962	0	0	0	2932.39	GO:0043167 ion binding F; GO:0030234 enzyme regulator activity F
Chv1VELVK21_0029104	1693	PREDICTED: A disintegrin and metalloprotei-se with thrombospondin motifs 7-like [Tribolium castaneum]	XP_008201012	9.98e-09	53	54.01	3.16	4.41	9.77	0.55	0.53	6.40228	7	0.18	0.4	4.62086	20.67	0.64	0.7	4.28766	0	0	0	3733.31	-
Chv1VELVK21_0094257	1379	PREDICTED: UPF0378 protein KIAA0100-like [Megachile rotundata]	XP_003703082	1.24e-17	358	42.79	3.15	4.39	8.66	0.62	0.59	5.72156	1	0.03	0.07	25.4393	0	0	0	2957.96	0	0	0	2957.96	-
Chv1VELVK21_0059602	2028	Bardet-Biedl syndrome 7 protein-like protein [Zootermopsis nevadensis]	KDR14735	0	607	65.31	3.14	4.38	0	0	0	4514.18	0	0	0	4514.18	0	0	0	4514.18	2	0.18	0.37	4.98981	GO:0009790 embryo development P; GO:0043473 pigmentation P; GO:0000902 cell morphogenesis P; GO:0022607 cellular component assembly P; GO:0048856 a-tomical structure development P; GO:0048646 a-tomical structure formation involved in morphogenesis P; GO:0006810 transport P
Chv1VELVK45_0001245	1701	Protein yellow [Zootermopsis nevadensis]	KDR24271	2.96e-115	384	53.64	3.13	4.36	0	0	0	3707.74	4.4	0.11	0.25	7.29568	0	0	0	3707.74	0	0	0	3707.74	-
Chv1VELVK25_0045957	1101	PREDICTED: tachykinin-like peptides receptor 86C isoform X2 [Fopius arisanus]	XP_011313057	1.64e-77	212	32.82	3.12	4.35	0	0	0	2268.99	0	0	0	2268.99	0	0	0	2268.99	0	0	0	2268.99	GO:0040011 locomotion P; GO:0007165 sig-l transduction P; GO:0016301 ki-se activity F; GO:0004871 sig-l transducer activity F; GO:0005575 cellular_component C
Chv1VELVK25_0020385	7408	Ankyrin repeat domain-containing protein 17 [Zootermopsis nevadensis]	KDR06504	2.74e-07	93	251.04	3.12	4.35	13.85	0.17	0.16	20.9979	0	0	0	17348.9	37.54	0.26	0.28	10.9766	19.86	0.46	0.91	1.93312	-
Chv1VELVK21_0055178	1816	angiotensin-converting enzyme 3 precursor [Tribolium castaneum]	NP_001164243	0	459	57.06	3.1	4.31	0	0	0	3944.07	7.18	0.17	0.38	4.7595	9	0.26	0.28	10.3878	0	0	0	3944.07	-
Chv1VELVK55_0007291	1649	hypothetical protein L798_11782 [Zootermopsis nevadensis]	KDR14144	5.54e-18	468	51.26	3.09	4.31	0	0	0	3543.27	0	0	0	3543.27	0	0	0	3543.27	0	0	0	3543.27	-
Chv1VELVK21_0057151	2687	PREDICTED: LOW QUALITY PROTEIN: D- ligase 1-like [Bombus impatiens]	XP_003489474	0	649	86.58	3.08	4.3	1.82	0.06	0.06	54.6785	0	0	0	5984.03	35.79	0.69	0.76	3.97109	0	0	0	5984.03	GO:0003677 D- binding F; GO:0043167 ion binding F; GO:0009058 biosynthetic process P; GO:0006259 D- metabolic process P; GO:0016874 ligase activity F; GO:0006950 response to stress P
Chv1VELVK25_0034117	1589	PREDICTED: prostatic acid phosphatase-like [-sonia vitripennis]	XP_001600994	5.9e-78	369	48.7	3.06	4.26	3.5	0.21	0.21	16.0656	2.78	0.08	0.17	10.472	2.99	0.1	0.11	26.5471	4	0.49	0.98	1.86155	GO:0016791 phosphatase activity F
Chv1VELVK21_0046295	891	-	-	-	-	25	3.05	4.25	0	0	0	1728.6	0	0	0	1728.6	5	0.3	0.33	8.1777	0	0	0	1728.6	-
Chv1VELVK25_0011575	937	hypothetical protein L798_02285 [Zootermopsis nevadensis]	KDR22486	7.1e-34	158	26.45	3.04	4.24	5.19	0.58	0.56	5.89492	3.55	0.18	0.4	4.45803	5.74	0.33	0.36	7.54095	0	0	0	1828.8	GO:0003674 molecular_function F
Chv1VELVK21_0065797	2142	Bardet-Biedl syndrome 1 protein [Zootermopsis nevadensis]	KDR20997	7.32e-101	272	67.08	3.04	4.24	5.71	0.25	0.24	13.5881	12.03	0.24	0.53	3.341	17.75	0.43	0.47	6.19978	9	0.78	1.56	1.13987	-
Chv1VELVK29_0008644	2338	PREDICTED: organic cation transporter protein-like [Camponotus floridanus]	XP_011268589	2.5e-170	523	73.25	3.02	4.22	0	0	0	5062.87	0	0	0	5062.87	0	0	0	5062.87	0	0	0	5062.87	GO:0055085 transmembrane transport P; GO:0022857 transmembrane transporter activity F; GO:0005575 cellular_component C
Chv1VELVK35_0011802	1878	hypothetical protein L798_10415 [Zootermopsis nevadensis]	KDR14381	2.25e-91	398	57.29	3	4.18	0	0	0	3959.97	0	0	0	3959.97	0	0	0	3959.97	0	0	0	3959.97	-
Chv1VELVK35_0010363	3028	PREDICTED: solute carrier organic anion transporter family member 5A1 [Acromyrmex echi-tior]	XP_011052732	1.01e-140	253	95.15	2.99	4.16	0	0	0	6576.25	0	0	0	6576.25	0	0	0	6576.25	0	0	0	6576.25	GO:0005575 cellular_component C; GO:0006810 transport P; GO:0003674 molecular_function F
Chv1VELVK21_0047941	2810	hypothetical protein L798_10677 [Zootermopsis nevadensis]	KDR14986	1.26e-163	581	87.78	2.98	4.16	0	0	0	6066.95	0	0	0	6066.95	0.62	0.01	0.01	223.979	0	0	0	6066.95	-
Chv1VELVK21_0034132	981	hypothetical protein L798_10080 [Zootermopsis nevadensis]	KDR16068	1.95e-51	263	27.37	2.98	4.15	0	0	0	1892.38	0	0	0	1892.38	0	0	0	1892.38	0	0	0	1892.38	GO:0022857 transmembrane transporter activity F; GO:0004871 sig-l transducer activity F; GO:0005575 cellular_component C
Chv1VELVK25_0040364	1478	PREDICTED: Y+L amino acid transporter 2 [Harpeg-thos saltator]	XP_011140627	0	426	43.53	2.96	4.13	0	0	0	3009.1	0	0	0	3009.1	0	0	0	3009.1	0	0	0	3009.1	GO:0055085 transmembrane transport P; GO:0022857 transmembrane transporter activity F; GO:0005575 cellular_component C
Chv1VELVK21_0058503	1689	GE16345 [Drosophila yakuba]	XP_002100101	7.7e-143	255	50.19	2.95	4.11	0	0	0	3469.33	0	0	0	3469.33	0	0	0	3469.33	0	0	0	3469.33	GO:0003677 D- binding F; GO:0005634 nucleus C; GO:0001071 nucleic acid binding transcription factor activity F; GO:0034641 cellular nitrogen compound metabolic process P; GO:0009058 biosynthetic process P
Chv1VELVK21_0085552	1230	cytochrome P450 [Hodotermopsis sjostedti]	BAD84176	1.16e-79	295	35	2.93	4.08	0	0	0	2419.64	0	0	0	2419.64	1	0.04	0.05	56.1715	0	0	0	2419.64	-
Chv1VELVK29_0046455	793	-	-	-	-	20.82	2.93	4.08	1.48	0.2	0.19	16.1439	0	0	0	1439.75	4.82	0.33	0.36	7.06429	1.24	0.37	0.75	2.5651	-
Chv1VELVK35_0008672	2195	Arylsulfatase B [Zootermopsis nevadensis]	KDR18961	0	542	66.17	2.92	4.07	4.32	0.18	0.18	17.7	7.06	0.14	0.3	5.61288	0	0	0	4573.61	0	0	0	4573.61	-
Chv1VELVK21_0031033	2372	Armadillo repeat-containing protein 8 [Zootermopsis nevadensis]	KDR21196	0	646	71.84	2.92	4.07	0	0	0	4965.43	0	0	0	4965.43	0	0	0	4965.43	15	1.16	2.32	0.732515	GO:0003674 molecular_function F
Chv1VELVK25_0009597	2668	hypothetical protein L798_10415 [Zootermopsis nevadensis]	KDR14381	3.27e-92	408	81.02	2.91	4.05	0	0	0	5599.81	0	0	0	5599.81	0	0	0	5599.81	0	0	0	5599.81	GO:0003674 molecular_function F
Chv1VELVK45_0004298	2063	Sphingomyelin phosphodiesterase [Zootermopsis nevadensis]	KDR09868	1.67e-123	494	61.57	2.91	4.05	14.63	0.67	0.65	4.87656	0	0	0	4255.73	0	0	0	4255.73	0	0	0	4255.73	GO:0003674 molecular_function F
Chv1SOAPK21_0014309	929	-	-	-	-	24.9	2.89	4.03	0	0	0	1721.69	0	0	0	1721.69	2	0.11	0.13	20.219	0	0	0	1721.69	-
Chv1SOAPK29_0146099	692	hypothetical protein L798_13973 [Zootermopsis nevadensis]	KDR11646	5.06e-80	231	17.26	2.88	4.02	0	0	0	1193.74	0	0	0	1193.74	3	0.24	0.26	9.38265	3	1.11	2.21	0.879997	-
Chv1VELVK29_0025400	2893	Multidrug resistance-associated protein 1 [Zootermopsis nevadensis]	KDR11623	2.07e-06	196	87.28	2.87	4.01	13.9	0.44	0.43	7.27499	0	0	0	6032.4	0	0	0	6032.4	0	0	0	6032.4	GO:0016887 ATPase activity F; GO:0055085 transmembrane transport P; GO:0022857 transmembrane transporter activity F; GO:0043167 ion binding F; GO:0005575 cellular_component C
Chv1VELVK25_0028194	1283	Lysosomal acid phosphatase [Zootermopsis nevadensis]	KDR11060	2.16e-52	360	35.76	2.85	3.98	0	0	0	2472.16	1	0.04	0.08	21.2613	1.41	0.06	0.06	40.9792	0	0	0	2472.16	-
Chv1TRINITY_0065024	877	hypothetical protein L798_13513 [Zootermopsis nevadensis]	KDR12460	1.04e-09	158	22.86	2.85	3.97	3.63	0.44	0.42	7.27487	0	0	0	1580.72	0	0	0	1580.72	0	0	0	1580.72	-
Chv1SOAPK35_0153859	1853	Cholinesterase, partial [Stegodyphus mimosarum]	KFM78975	4.63e-21	183	53.5	2.84	3.96	0	0	0	3698.06	0	0	0	3698.06	2	0.06	0.06	43.429	0	0	0	3698.06	-
Chv1VELVK35_0045874	1168	Metaxin-1 [Zootermopsis nevadensis]	KDR23960	1.85e-74	312	31.97	2.84	3.96	0	0	0	2210.26	0	0	0	2210.26	8.08	0.37	0.4	6.48218	0	0	0	2210.26	-
Chv1VELVK25_0056279	1086	Flagellar Radial spoke protein, putative [Pediculus humanus corporis]	XP_002432945	1.75e-35	307	29	2.8	3.91	0	0	0	2005.02	0	0	0	2005.02	5	0.24	0.27	9.48537	0	0	0	2005.02	-
Chv1VELVK29_0001265	1180	PREDICTED: uncharacterized protein LOC103278523 [Anolis carolinensis]	XP_008106815	8.05e-82	317	31.83	2.79	3.9	0	0	0	2200.58	0	0	0	2200.58	0	0	0	2200.58	0	0	0	2200.58	-
Chv1VELVK75_0004379	2398	PREDICTED: glucose dehydroge-se [acceptor]	XP_003705709	1.09e-45	137	68.44	2.75	3.83	0	0	0	4730.48	1.17	0.02	0.05	34.8157	0	0	0	4730.48	0	0	0	4730.48	GO:0008150 biological_process P; GO:0016491 oxidoreductase activity F; GO:0043167 ion binding F
Chv1VELVK21_0054049	899	F-box and WD40 domain protein [Aspergillus kawachii IFO 4308]	GAA88908	2.08e-138	221	22.77	2.75	3.83	0	0	0	1574.5	0	0	0	1574.5	0	0	0	1574.5	2	0.5	1.01	1.74039	GO:0003674 molecular_function F
Chv1VELVK21_0029496	3363	Leukocyte elastase inhibitor B [Zootermopsis nevadensis]	KDR14765	2.47e-41	113	97.57	2.74	3.82	0	0	0	6743.48	3.52	0.04	0.1	16.5782	2.56	0.04	0.04	62.0293	2	0.11	0.21	7.45398	GO:0005615 extracellular space C
Chv1VELVK29_0020982	5285	putative Ras GTPase-activating protein [Zootermopsis nevadensis]	KDR07853	2.93e-28	82	155.94	2.74	3.82	27.12	0.46	0.44	6.66536	18.21	0.14	0.31	5.13155	45.48	0.44	0.48	5.62885	26.22	0.85	1.71	0.909592	GO:0044281 small molecule metabolic process P; GO:0007165 sig-l transduction P; GO:0034655 nucleobase-containing compound catabolic process P; GO:0003674 molecular_function F; GO:0005622 intracellular C
Chv1TRINITY_0020054	1464	Galactoside 2-alpha-L-fucosyltransferase 2 [Zootermopsis nevadensis]	KDR22390	2.02e-87	296	39.19	2.7	3.76	12	0.8	0.77	3.78383	5	0.15	0.33	4.69224	14	0.5	0.55	4.59135	2	0.27	0.54	2.99463	GO:0003674 molecular_function F
Chv1VELVK21_0017149	1238	PREDICTED: tachykinin-like peptides receptor 86C isoform X2 [Fopius arisanus]	XP_011313057	9.48e-78	212	32.27	2.68	3.74	8.67	0.7	0.67	4.31041	0	0	0	2230.99	0	0	0	2230.99	0	0	0	2230.99	GO:0040011 locomotion P; GO:0007165 sig-l transduction P; GO:0016301 ki-se activity F; GO:0004871 sig-l transducer activity F; GO:0005575 cellular_component C
Chv1VELVK29_0024031	595	PREDICTED: integrin alpha-4 [-nnospalax galili]	XP_008826179	8.59e-26	158	13	2.65	3.69	0	0	0	899.352	0	0	0	899.352	0	0	0	899.352	3	1.41	2.83	0.662984	GO:0007155 cell adhesion P; GO:0043234 protein complex C; GO:0005886 plasma membrane C
Chv1VELVK21_0029841	2191	Mitochondrial sodium/hydrogen exchanger NHA2 [Zootermopsis nevadensis]	KDR19311	6.85e-110	492	59.54	2.64	3.67	16.61	0.71	0.69	4.15423	0	0	0	4115.45	11.53	0.27	0.3	8.46564	0	0	0	4115.45	GO:0055085 transmembrane transport P; GO:0022857 transmembrane transporter activity F; GO:0006810 transport P; GO:0005575 cellular_component C
Chv1VELVK45_0004972	1118	PREDICTED: cuticle protein 7 [Tribolium castaneum]	XP_966333	5.81e-30	143	28.21	2.64	3.67	0	0	0	1950.42	0	0	0	1950.42	0	0	0	1950.42	0	0	0	1950.42	GO:0005198 structural molecule activity F
Chv1VELVK25_0027519	2361	-	-	-	-	64.25	2.63	3.66	0	0	0	4440.93	0	0	0	4440.93	0	0	0	4440.93	0	0	0	4440.93	-
Chv1VELVK21_0037059	7086	PREDICTED: LOW QUALITY PROTEIN: neurexin-1 [Tribolium castaneum]	XP_008195479	0	1397	198.67	2.59	3.6	55.73	0.7	0.68	4.1336	46.8	0.27	0.59	2.54452	55.34	0.4	0.44	5.89396	0	0	0	13729.9	-
Chv1VELVK25_0014788	11020	Multidrug resistance-associated protein [Cerapachys biroi]	EZA51426	3.76e-07	218	305.07	2.53	3.53	107.22	0.86	0.83	3.2996	8.2	0.03	0.07	22.28	40.68	0.19	0.21	12.3099	0	0	0	21082.6	GO:0016887 ATPase activity F; GO:0008150 biological_process P; GO:0006810 transport P; GO:0003674 molecular_function F
Chv1VELVK21_0050413	861	hypothetical protein L798_11625 [Zootermopsis nevadensis]	KDR14455	2.92e-14	140	19.92	2.54	3.53	3.03	0.37	0.36	7.58835	3.99	0.23	0.49	2.98852	3.18	0.2	0.22	10.2191	0	0	0	1377.55	-
Chv1VELVK21_0021708	935	PREDICTED: integrin alpha-PS3-like [Tribolium castaneum]	XP_008198168	1.74e-14	252	22	2.54	3.53	0	0	0	1521.29	2	0.1	0.22	6.57002	5	0.29	0.31	7.19694	1	0.24	0.48	3.35943	-
Chv1VELVK21_0038902	986	Hemolymph lipopolysaccharide-binding protein [Zootermopsis nevadensis]	KDR17640	2.28e-24	162	23.28	2.52	3.51	0	0	0	1609.74	0	0	0	1609.74	5.34	0.29	0.32	7.13267	1.46	0.32	0.65	2.43647	-
Chv1VELVK35_0004434	2143	Prostaglandin reductase 1 [Zootermopsis nevadensis]	KDR24385	5.35e-132	337	55.18	2.5	3.49	0	0	0	3814.16	0	0	0	3814.16	0	0	0	3814.16	1.02	0.09	0.18	8.25795	GO:0008150 biological_process P; GO:0016491 oxidoreductase activity F; GO:0043167 ion binding F
Chv1VELVK21_0012124	1512	PREDICTED: glucose dehydroge-se [acceptor]	XP_003690767	4.01e-11	28	37.69	2.5	3.49	0	0	0	2605.53	0	0	0	2605.53	0	0	0	2605.53	1	0.13	0.26	5.75375	-
Chv1VELVK35_0028356	2214	PREDICTED: rab3 GTPase-activating protein catalytic subunit-like isoform X2 [Apis dorsata]	XP_006620949	2.35e-170	650	57.07	2.5	3.48	16.28	0.69	0.67	4.06257	0	0	0	3944.77	11.14	0.26	0.29	8.39801	0	0	0	3944.77	GO:0030234 enzyme regulator activity F
Chv1VELVK29_0021492	1509	Cell division cycle protein 20-like protein [Zootermopsis nevadensis]	KDR14508	7.17e-86	364	37.28	2.48	3.46	0	0	0	2577.2	0	0	0	2577.2	1	0.03	0.04	59.8291	0	0	0	2577.2	GO:0003674 molecular_function F
Chv1VELVK21_0021586	1027	-	-	-	-	23.91	2.47	3.44	0	0	0	1653.28	0	0	0	1653.28	4.26	0.22	0.24	9.17246	1	0.21	0.42	3.6509	-
Chv1VELVK45_0023161	1176	PREDICTED: putative nuclease HARBI1 [Acyrthosiphon pisum]	XP_008178491	1.46e-78	299	27.94	2.46	3.43	4.18	0.36	0.34	7.72537	8.07	0.32	0.69	2.07434	5.3	0.24	0.26	8.62385	0	0	0	1931.77	-
Chv1TRINITY_0030110	982	sodium channel, auxiliary protein, putative [Aedes aegypti]	XP_001654727	2.07e-107	217	22.64	2.46	3.43	0	0	0	1565.51	2	0.1	0.21	6.76102	0	0	0	1565.51	0	0	0	1565.51	-
Chv1VELVK21_0079421	1350	hypothetical protein L798_11945 [Zootermopsis nevadensis]	KDR13984	1.09e-46	287	32.64	2.46	3.43	0	0	0	2256.55	0	0	0	2256.55	2.24	0.09	0.1	23.6908	1.1	0.16	0.33	4.53101	-
Chv1VELVK25_0011125	2551	hypothetical protein TcasGA2_TC010489 [Tribolium castaneum]	EFA01166	1.45e-23	84	64.76	2.44	3.4	0	0	0	4476.18	0	0	0	4476.18	0	0	0	4476.18	0	0	0	4476.18	GO:0008150 biological_process P; GO:0016491 oxidoreductase activity F; GO:0043167 ion binding F
Chv1VELVK45_0004605	1357	hypothetical protein L798_12780 [Zootermopsis nevadensis]	KDR22647	2.09e-64	289	32.46	2.43	3.39	0	0	0	2244.12	0	0	0	2244.12	0	0	0	2244.12	0	0	0	2244.12	-
Chv1VELVK35_0025115	2337	carboxylesterase [Locusta migratoria]	AHJ81349	9.69e-151	542	58.17	2.4	3.35	0	0	0	4020.78	0	0	0	4020.78	0	0	0	4020.78	0	0	0	4020.78	-
Chv1VELVK55_0022110	2025	hypothetical protein L798_10415 [Zootermopsis nevadensis]	KDR14381	2.84e-37	205	49.73	2.4	3.34	7.62	0.36	0.34	7.55473	8.54	0.18	0.4	3.4883	4.85	0.12	0.14	16.7629	0	0	0	3437.54	GO:0003674 molecular_function F
Chv1VELVK35_0003579	1376	PREDICTED: casein ki-se I isoform alpha isoform X1 [Acromyrmex echi-tior]	XP_011065335	0	301	32.49	2.4	3.34	4.93	0.35	0.34	7.62087	2.83	0.09	0.2	6.86428	0	0	0	2246.19	0	0	0	2246.19	GO:0006464 cellular protein modification process P; GO:0043167 ion binding F; GO:0016301 ki-se activity F
Chv1VELVK55_0019119	3148	hypothetical protein L798_14844 [Zootermopsis nevadensis]	KDR10862	0	1015	78.71	2.37	3.31	25.24	0.74	0.71	3.61506	5.65	0.08	0.16	8.33994	22.19	0.36	0.4	5.82045	8.38	0.47	0.95	1.43638	-
Chv1VELVK21_0013766	1575	PREDICTED: prostatic acid phosphatase-like [-sonia vitripennis]	XP_001600994	3.66e-93	366	37.25	2.36	3.29	0	0	0	2575.12	0	0	0	2575.12	4.49	0.15	0.16	13.5589	0	0	0	2575.12	-
Chv1VELVK25_0004735	4292	Xanthine dehydroge-se, partial [Zootermopsis nevadensis]	KDR14320	3.23e-43	118	107.06	2.33	3.25	0	0	0	7399.28	0	0	0	7399.28	20.97	0.25	0.28	8.37654	0	0	0	7399.28	GO:0008150 biological_process P; GO:0016491 oxidoreductase activity F; GO:0043167 ion binding F; GO:0003674 molecular_function F
Chv1VELVK65_0000450	9005	Spectrin beta chain [Zootermopsis nevadensis]	KDR16227	0	2424	224.82	2.29	3.2	5.21	0.05	0.05	49.8899	0	0	0	15537	0	0	0	15537	0	0	0	15537	GO:0005856 cytoskeleton C; GO:0005737 cytoplasm C; GO:0043167 ion binding F; GO:0005198 structural molecule activity F; GO:0008289 lipid binding F; GO:0008092 cytoskeletal protein binding F
Chv1VELVK55_0016705	1431	-	-	-	-	32.54	2.3	3.2	0	0	0	2249.64	0	0	0	2249.64	0	0	0	2249.64	0	0	0	2249.64	-
Chv1VELVK29_0011566	3560	PREDICTED: circadian locomoter output cycles protein kaput isoform X3 [Microplitis demolitor]	XP_008555085	0	752	86.72	2.3	3.2	0	0	0	5993.7	3.59	0.04	0.09	14.4483	0	0	0	5993.7	2	0.1	0.2	6.62521	GO:0007165 sig-l transduction P; GO:0034641 cellular nitrogen compound metabolic process P; GO:0009058 biosynthetic process P; GO:0004871 sig-l transducer activity F; GO:0003674 molecular_function F
Chv1VELVK35_0007559	1648	Sphingomyelin phosphodiesterase [Zootermopsis nevadensis]	KDR09868	1.38e-123	492	37.88	2.29	3.19	0	0	0	2618.66	6.9	0.18	0.4	3.28813	0	0	0	2618.66	0	0	0	2618.66	GO:0044281 small molecule metabolic process P; GO:0009056 catabolic process P; GO:0006629 lipid metabolic process P; GO:0034641 cellular nitrogen compound metabolic process P; GO:0003674 molecular_function F
Chv1SOAPK55_0105062	1202	Methionine aminopeptidase 1D, mitochondrial [Zootermopsis nevadensis]	KDR11489	6.61e-126	317	26.55	2.28	3.18	0	0	0	1835.71	5.02	0.19	0.42	3.16676	6.24	0.27	0.3	6.96522	0	0	0	1835.71	GO:0008150 biological_process P; GO:0008233 peptidase activity F
Chv1VELVK29_0005192	942	PREDICTED: uncharacterized protein LOC103572275 [Microplitis demolitor]	XP_008549021	2.51e-44	205	19.96	2.28	3.18	2.19	0.24	0.23	10.4978	1.17	0.06	0.13	10.159	0	0	0	1380.32	1.96	0.46	0.93	1.55685	-
Chv1VELVK21_0052279	2262	hypothetical protein L798_05304 [Zootermopsis nevadensis]	KDR23343	6.69e-142	606	53.16	2.27	3.17	0	0	0	3674.57	2	0.04	0.08	15.8694	1	0.02	0.03	85.3044	0	0	0	3674.57	GO:0022857 transmembrane transporter activity F; GO:0005575 cellular_component C; GO:0004871 sig-l transducer activity F
Chv1VELVK21_0041387	1221	PREDICTED: jerky protein homolog-like [Acyrthosiphon pisum]	XP_008181853	6.74e-125	228	26.49	2.24	3.12	2.79	0.23	0.22	10.952	0	0	0	1831.57	0	0	0	1831.57	0	0	0	1831.57	GO:0003677 D- binding F
Chv1VELVK35_0017673	1496	hypothetical protein L798_11782 [Zootermopsis nevadensis]	KDR14144	5.4e-21	463	33.22	2.23	3.11	0	0	0	2296.64	0	0	0	2296.64	0	0	0	2296.64	0	0	0	2296.64	-
Chv1VELVK21_0058501	1149	PREDICTED: optomotor-blind protein [Tribolium castaneum]	XP_008194968	1.31e-148	225	24.66	2.23	3.11	0	0	0	1705.1	2	0.08	0.18	7.36387	0	0	0	1705.1	0	0	0	1705.1	-
Chv1VELVK75_0001540	14388	hypothetical protein L798_13576 [Zootermopsis nevadensis]	KDR12043	2.14e-52	388	350.93	2.23	3.1	0	0	0	24251.7	0	0	0	24251.7	9.11	0.03	0.04	63.1041	0	0	0	24251.7	-
Chv1VELVK45_0005446	1230	PREDICTED: myc box-dependent-interacting protein 1 isoform X2 [Cerapachys biroi]	XP_011344182	1.27e-149	237	26.54	2.22	3.1	0	0	0	1835.02	0	0	0	1835.02	0	0	0	1835.02	0	0	0	1835.02	GO:0005737 cytoplasm C; GO:0003674 molecular_function F
Chv1VELVK21_0091073	1174	PREDICTED: anoctamin-4-like [Tribolium castaneum]	XP_008194539	1.33e-120	57	25	2.21	3.08	0	0	0	1728.6	0	0	0	1728.6	1	0.04	0.05	40.1291	0	0	0	1728.6	-
Chv1VELVK25_0024680	1680	UNC93-like protein [Zootermopsis nevadensis]	KDR14271	1.13e-174	449	37.28	2.2	3.07	9.46	0.54	0.52	4.56423	0	0	0	2577.2	0	0	0	2577.2	0	0	0	2577.2	-
Chv1VELVK45_0004017	1273	odorant binding protein 3 [Sogatella furcifera]	AGZ04903	6.8e-10	100	27.11	2.18	3.04	0	0	0	1874.41	0	0	0	1874.41	0	0	0	1874.41	0	0	0	1874.41	-
Chv1VELVK25_0019598	883	ninjurin C, isoform F [Drosophila melanogaster]	NP_001138042	7.19e-35	121	17.44	2.15	3	0	0	0	1206.17	1.56	0.09	0.19	6.67024	0	0	0	1206.17	2	0.52	1.03	1.33326	GO:0048856 a-tomical structure development P; GO:0007155 cell adhesion P; GO:0005575 cellular_component C; GO:0006950 response to stress P; GO:0040007 growth P
Chv1VELVK65_0017926	1526	hypothetical protein TcasGA2_TC010279 [Tribolium castaneum]	EFA12752	1.53e-84	376	32.66	2.15	2.99	4.77	0.3	0.29	7.91679	0	0	0	2257.94	0	0	0	2257.94	0	0	0	2257.94	-
Chv1VELVK21_0065543	1371	hypothetical protein L798_01536 [Zootermopsis nevadensis]	KDR08634	0	455	29	2.15	2.99	0	0	0	2005.02	0	0	0	2005.02	1	0.04	0.04	46.5461	0	0	0	2005.02	-
Chv1VELVK25_0031706	4220	putative phospholipid-transporting ATPase IA, partial [Zootermopsis nevadensis]	KDR21171	0	1069	96.31	2.14	2.98	19.12	0.41	0.4	5.83784	0	0	0	6656.41	0	0	0	6656.41	0	0	0	6656.41	GO:0016887 ATPase activity F; GO:0022857 transmembrane transporter activity F; GO:0043167 ion binding F; GO:0006810 transport P; GO:0005575 cellular_component C
Chv1VELVK45_0002583	2964	Prostaglandin reductase 1 [Zootermopsis nevadensis]	KDR24385	8.18e-128	336	66.15	2.12	2.96	0	0	0	4572.23	4.27	0.06	0.13	9.27008	16.02	0.28	0.31	6.7731	0	0	0	4572.23	GO:0008150 biological_process P; GO:0016491 oxidoreductase activity F; GO:0043167 ion binding F
Chv1VELVK21_0095992	1088	Guanylate cyclase 32E [Zootermopsis nevadensis]	KDR24308	2.64e-158	364	22	2.12	2.96	4	0.37	0.36	6.35644	1	0.04	0.09	13.0835	1	0.05	0.05	35.3164	0	0	0	1521.29	-
Chv1VELVK25_0037559	2484	hypothetical protein L798_05304 [Zootermopsis nevadensis]	KDR23343	1.62e-137	614	54.73	2.12	2.95	0	0	0	3783.06	0	0	0	3783.06	0	0	0	3783.06	0	0	0	3783.06	GO:0022857 transmembrane transporter activity F; GO:0004871 sig-l transducer activity F; GO:0005575 cellular_component C
Chv1VELVK21_0076710	1353	Clusterin-associated protein 1 [Zootermopsis nevadensis]	KDR13000	2.42e-76	234	28	2.1	2.93	4	0.29	0.28	8.08888	3	0.1	0.22	5.58181	12	0.47	0.51	3.82658	0	0	0	1935.91	-
Chv1VELVK21_0061426	1353	General transcription factor IIH subunit 3 [Zootermopsis nevadensis]	KDR22694	1.21e-129	286	27.92	2.1	2.92	7.4	0.54	0.52	4.36827	0	0	0	1930.38	0	0	0	1930.38	0	0	0	1930.38	-
Chv1VELVK35_0017190	1530	Cell division cycle protein 20-like protein [Zootermopsis nevadensis]	KDR14508	5.66e-86	364	31.72	2.08	2.9	0	0	0	2192.98	0	0	0	2192.98	0	0	0	2192.98	0	0	0	2192.98	GO:0003674 molecular_function F
Chv1VELVK21_0017145	1800	hypothetical protein L798_11578 [Zootermopsis nevadensis]	KDR14784	1.07e-53	126	37.9	2.08	2.89	0	0	0	2620.04	0	0	0	2620.04	0	0	0	2620.04	0	0	0	2620.04	GO:0003674 molecular_function F
Chv1VELVK45_0005510	1531	Alcohol dehydroge-se [-DP+]	KDR11767	9.45e-136	328	31.58	2.07	2.88	4.77	0.3	0.29	7.65511	2.66	0.08	0.17	7.09714	6.4	0.22	0.24	8.07775	0	0	0	2183.3	GO:0008150 biological_process P; GO:0016491 oxidoreductase activity F
Chv1VELVK35_0003664	2404	PREDICTED: solute carrier organic anion transporter family member 5A1-like isoform X1 [Apis mellifera]	XP_006566273	1.36e-151	708	51	2.04	2.85	0	0	0	3525.3	0	0	0	3525.3	0	0	0	3525.3	0	0	0	3525.3	GO:0005575 cellular_component C; GO:0006810 transport P; GO:0003674 molecular_function F
Chv1VELVK21_0068513	1678	Cytochrome P450 4C1 [Zootermopsis nevadensis]	KDR11600	2.22e-86	500	34.06	2.01	2.81	0	0	0	2354.68	0	0	0	2354.68	0	0	0	2354.68	0	0	0	2354.68	GO:0008150 biological_process P; GO:0016491 oxidoreductase activity F; GO:0043167 ion binding F; GO:0003674 molecular_function F
Chv1SOAPK21_0013172	1442	hypothetical protein L798_15728, partial [Zootermopsis nevadensis]	KDR10229	1.99e-82	388	28.82	2.02	2.81	0	0	0	1992.58	0	0	0	1992.58	0	0	0	1992.58	0	0	0	1992.58	-
Chv1VELVK25_0010257	1318	hypothetical protein L798_12780 [Zootermopsis nevadensis]	KDR22647	7.06e-109	378	25.9	2.01	2.79	0	0	0	1790.79	0	0	0	1790.79	0	0	0	1790.79	0	0	0	1790.79	GO:0022857 transmembrane transporter activity F; GO:0004871 sig-l transducer activity F; GO:0005575 cellular_component C
Chv1VELVK29_0020483	1195	Dehydroge-se/reductase SDR family member 11 [Zootermopsis nevadensis]	KDR14275	2.95e-90	253	23.06	2	2.78	3.46	0.29	0.28	7.6973	0	0	0	1594.54	0	0	0	1594.54	2.33	0.4	0.81	1.51315	-
Chv1VELVK21_0038034	2411	Sodium/hydrogen exchanger 9 [Zootermopsis nevadensis]	KDR16186	0	694	49.28	1.97	2.74	9.76	0.38	0.36	5.84772	0	0	0	3406.45	0	0	0	3406.45	2.45	0.19	0.37	3.07438	-
Chv1VELVK25_0022180	2195	Sorting nexin-2 [Zootermopsis nevadensis]	KDR15997	0	465	44.16	1.95	2.72	0	0	0	3052.63	0	0	0	3052.63	0	0	0	3052.63	0	0	0	3052.63	GO:0043167 ion binding F; GO:0008289 lipid binding F
Chv1SOAPK35_0151741	1225	-	-	-	-	23.14	1.95	2.71	2.5	0.2	0.2	10.6702	0	0	0	1600.07	7.96	0.34	0.38	4.76317	0	0	0	1600.07	-
Chv1VELVK35_0005845	2305	PREDICTED: organic cation transporter protein-like [Camponotus floridanus]	XP_011268589	4.79e-168	512	46.14	1.93	2.7	2.4	0.1	0.09	22.1493	0	0	0	3189.46	0	0	0	3189.46	0	0	0	3189.46	-
Chv1VELVK29_0008887	5184	hypothetical protein L798_11578 [Zootermopsis nevadensis]	KDR14784	2.43e-74	418	107.04	1.92	2.68	0	0	0	7397.89	0	0	0	7397.89	0	0	0	7397.89	0	0	0	7397.89	GO:0003674 molecular_function F
Chv1VELVK45_0024490	1659	La-related protein 6 [Zootermopsis nevadensis]	KDR13509	2.87e-133	393	32.05	1.92	2.68	0	0	0	2215.78	0	0	0	2215.78	0	0	0	2215.78	0	0	0	2215.78	GO:0003674 molecular_function F; GO:0005622 intracellular C
Chv1VELVK21_0057252	1687	LisH domain-containing protein ARMC9 [Zootermopsis nevadensis]	KDR15093	4.2e-85	308	32.61	1.92	2.67	8.13	0.46	0.45	4.64453	5.85	0.15	0.33	3.3382	10.76	0.33	0.37	4.96869	0	0	0	2254.48	GO:0003674 molecular_function F
Chv1VELVK21_0042866	1634	PREDICTED: multidrug resistance-associated protein 4-like [Apis mellifera]	XP_006563569	4.33e-87	391	31.33	1.91	2.66	6.38	0.38	0.36	5.68308	1.73	0.05	0.1	10.8071	0	0	0	2166.03	0	0	0	2166.03	GO:0016887 ATPase activity F; GO:0055085 transmembrane transport P; GO:0022857 transmembrane transporter activity F; GO:0043167 ion binding F; GO:0005575 cellular_component C
Chv1VELVK45_0023685	6197	Tyrosine-protein phosphatase non-receptor type 23 [Zootermopsis nevadensis]	KDR21340	1.59e-167	357	118.32	1.77	2.46	6.07	0.09	0.08	22.548	0	0	0	8177.39	0	0	0	8177.39	0	0	0	8177.39	GO:0006464 cellular protein modification process P; GO:0016791 phosphatase activity F; GO:0003674 molecular_function F
Chv1VELVK21_0026001	3346	hypothetical protein TcasGA2_TC011755 [Tribolium castaneum]	EFA09632	0	756	60.54	1.71	2.38	4.59	0.13	0.12	15.2452	0	0	0	4184.56	0	0	0	4184.56	0	0	0	4184.56	GO:0016887 ATPase activity F; GO:0043167 ion binding F; GO:0005575 cellular_component C; GO:0006810 transport P
Chv1VELVK45_0002562	3573	putative multidrug resistance-associated protein [Zootermopsis nevadensis]	KDR20353	6.1e-178	845	64	1.69	2.35	0	0	0	4423.66	0	0	0	4423.66	0	0	0	4423.66	0	0	0	4423.66	GO:0016887 ATPase activity F; GO:0055085 transmembrane transport P; GO:0022857 transmembrane transporter activity F; GO:0043167 ion binding F; GO:0005575 cellular_component C
Chv1VELVK55_0023210	2098	Multiple epidermal growth factor-like domains 10 [Zootermopsis nevadensis]	KDR23164	2.3e-59	292	35.74	1.66	2.31	6.72	0.3	0.29	6.15548	0	0	0	2470.78	4.41	0.11	0.12	13.2442	0	0	0	2470.78	GO:0003674 molecular_function F
Chv1VELVK21_0028892	1464	Protein bric-a-brac 2 [Zootermopsis nevadensis]	KDR12903	3.65e-61	119	24.05	1.65	2.31	0	0	0	1662.95	0	0	0	1662.95	0	0	0	1662.95	2.29	0.31	0.62	1.60561	GO:0043167 ion binding F
Chv1VELVK21_0047938	2810	hypothetical protein L798_10677 [Zootermopsis nevadensis]	KDR14986	8.91e-158	581	47.46	1.61	2.25	0	0	0	3280.68	0	0	0	3280.68	0.62	0.01	0.01	121.116	0	0	0	3280.68	-
Chv1VELVK65_0006080	1562	hypothetical protein L798_10415 [Zootermopsis nevadensis]	KDR14381	1.2e-90	397	24.97	1.6	2.23	0	0	0	1726.53	0	0	0	1726.53	0	0	0	1726.53	0	0	0	1726.53	GO:0003674 molecular_function F
Chv1VELVK21_0041817	2156	ionotropic receptor 8a [Schistocerca gregaria]	AHA80144	0	628	35.58	1.6	2.23	1	0.04	0.04	40.6012	0	0	0	2459.72	0	0	0	2459.72	1	0.09	0.17	5.43176	GO:0022857 transmembrane transporter activity F; GO:0006810 transport P; GO:0005575 cellular_component C; GO:0004871 sig-l transducer activity F
Chv1VELVK29_0035412	1816	Esterase E4 [Zootermopsis nevadensis]	KDR24383	8.57e-137	538	29.03	1.57	2.19	0	0	0	2007.09	0	0	0	2007.09	0	0	0	2007.09	0	0	0	2007.09	GO:0003674 molecular_function F
Chv1VELVK25_0022618	1599	arylalkylamine N-acetyltransferase [Periplaneta america-]	BAC87874	7.09e-38	235	24.51	1.53	2.13	7.62	0.46	0.44	3.72455	0	0	0	1694.74	1.9	0.06	0.07	20.9371	0	0	0	1694.74	GO:0016746 transferase activity, transferring acyl groups F
Chv1VELVK25_0001200	2260	ATP-binding cassette sub-family G member 4 [Zootermopsis nevadensis]	KDR08336	0	671	34.4	1.47	2.05	0	0	0	2378.18	0	0	0	2378.18	6.23	0.14	0.16	9.03792	0	0	0	2378.18	GO:0016887 ATPase activity F; GO:0043167 ion binding F; GO:0005575 cellular_component C
Chv1VELVK25_0007097	3973	Toll-like receptor 4 [Zootermopsis nevadensis]	KDR20980	2.1e-104	683	61.38	1.45	2.02	11.68	0.27	0.26	6.08761	0	0	0	4242.6	0	0	0	4242.6	0	0	0	4242.6	GO:0007165 sig-l transduction P; GO:0003674 molecular_function F
Chv1VELVK29_0022337	2586	ATP-dependent D- helicase 2 subunit 2 [Zootermopsis nevadensis]	KDR13452	2.23e-156	697	39.15	1.45	2.02	0	0	0	2706.42	0	0	0	2706.42	0	0	0	2706.42	3.96	0.28	0.56	1.51172	GO:0016887 ATPase activity F; GO:0003677 D- binding F; GO:0005634 nucleus C; GO:0051276 chromosome organization P; GO:0042592 homeostatic process P; GO:0004386 helicase activity F; GO:0043234 protein complex C; GO:0006259 D- metabolic process P; GO:0006950 response to stress P
Chv1VELVK25_0034505	2723	Eukaryotic translation initiation factor 3 subunit A [Zootermopsis nevadensis]	KDR10159	4.93e-48	459	40.82	1.43	2	0	0	0	2821.83	0	0	0	2821.83	11.97	0.23	0.25	5.59166	0	0	0	2821.83	-
Chv1VELVK45_0022106	1831	Calcium-binding atopy-related autoantigen 1, partial [Zootermopsis nevadensis]	KDR20509	0	366	26.5	1.42	1.99	0	0	0	1832.26	0	0	0	1832.26	0	0	0	1832.26	6.87	0.71	1.43	0.590071	GO:0043167 ion binding F
Chv1VELVK21_0033978	2028	Gamma-butyrobetaine dioxyge-se [Zootermopsis nevadensis]	KDR15510	1.27e-137	414	28.99	1.4	1.94	0	0	0	2004.33	0	0	0	2004.33	0	0	0	2004.33	0	0	0	2004.33	GO:0008150 biological_process P; GO:0016491 oxidoreductase activity F
Chv1VELVK25_0026223	3279	hypothetical protein TcasGA2_TC012368 [Tribolium castaneum]	EFA10736	0	808	47.88	1.38	1.93	6.42	0.18	0.17	8.6298	0	0	0	3309.7	18.62	0.29	0.32	4.21911	0	0	0	3309.7	GO:0055085 transmembrane transport P; GO:0022857 transmembrane transporter activity F; GO:0005575 cellular_component C; GO:0006810 transport P; GO:0003674 molecular_function F
Chv1VELVK45_0028676	1938	Armadillo repeat-containing protein 2 [Zootermopsis nevadensis]	KDR17838	0	658	27.29	1.38	1.92	0	0	0	1886.85	3	0.07	0.15	5.44034	0	0	0	1886.85	0	0	0	1886.85	GO:0003674 molecular_function F
Chv1VELVK25_0019216	1768	PREDICTED: platelet glycoprotein V [Trichechus ma-tus latirostris]	XP_004373758	1.5e-17	423	24.58	1.37	1.91	2.75	0.15	0.14	10.3097	0	0	0	1699.58	0	0	0	1699.58	0	0	0	1699.58	GO:0003674 molecular_function F
Chv1VELVK45_0020027	2225	carboxylesterase [Locusta migratoria]	AHJ81349	8.78e-151	542	31.26	1.36	1.9	1.15	0.05	0.05	31.0874	0	0	0	2161.19	2.99	0.07	0.08	17.0431	0	0	0	2161.19	-
Chv1VELVK45_0001000	1583	Cytochrome P450 4c3 [Zootermopsis nevadensis]	KDR20032	4.3e-72	396	20.81	1.31	1.83	0	0	0	1439.05	0	0	0	1439.05	0	0	0	1439.05	1.34	0.16	0.33	2.37285	GO:0008150 biological_process P; GO:0016491 oxidoreductase activity F; GO:0043167 ion binding F; GO:0003674 molecular_function F
Chv1VELVK21_0020622	2419	AGAP005529-PC [Anopheles gambiae str. PEST]	XP_556168	2.11e-110	231	32.47	1.29	1.8	0	0	0	2244.81	0	0	0	2244.81	0	0	0	2244.81	0	0	0	2244.81	GO:0005575 cellular_component C
Chv1VELVK45_0002757	1881	serine carboxypeptidase [Coptotermes formosanus]	AGM32338	4.64e-152	436	24.63	1.29	1.79	0	0	0	1703.03	0	0	0	1703.03	0	0	0	1703.03	2.47	0.25	0.5	1.52459	GO:0008150 biological_process P; GO:0008233 peptidase activity F
Chv1VELVK25_0059302	2974	High affinity cAMP-specific 3&apos;,5&apos;-cyclic phosphodiesterase 7A [Zootermopsis nevadensis]	KDR23561	0	743	39.82	1.27	1.78	0	0	0	2752.72	0	0	0	2752.72	0	0	0	2752.72	0	0	0	2752.72	GO:0007165 sig-l transduction P; GO:0003674 molecular_function F
Chv1VELVK25_0014006	5515	PREDICTED: protein polybromo-1-like [Bombus impatiens]	XP_003490512	0	1686	75.11	1.26	1.76	0.08	0	0	900.253	0	0	0	5191.4	0	0	0	5191.4	0	0	0	5191.4	GO:0003674 molecular_function F
Chv1VELVK21_0017918	1956	hypothetical protein L798_10415 [Zootermopsis nevadensis]	KDR14381	1.41e-89	421	24.99	1.25	1.74	3.01	0.15	0.14	9.58122	0	0	0	1727.91	5.29	0.14	0.15	7.72831	0	0	0	1727.91	GO:0003674 molecular_function F
Chv1VELVK29_0028938	2800	putative phosphorylase b ki-se regulatory subunit beta [Zootermopsis nevadensis]	KDR15354	0	611	36.22	1.23	1.72	0	0	0	2503.95	0	0	0	2503.95	0	0	0	2503.95	0	0	0	2503.95	GO:0005975 carbohydrate metabolic process P; GO:0006091 generation of precursor metabolites and energy P; GO:0003674 molecular_function F; GO:0016798 hydrolase activity, acting on glycosyl bonds F
Chv1VELVK55_0010274	2681	Xanthine dehydroge-se [Zootermopsis nevadensis]	KDR18732	0	870	34.67	1.24	1.72	8.18	0.28	0.27	4.90768	0	0	0	2396.84	0	0	0	2396.84	0	0	0	2396.84	GO:0008150 biological_process P; GO:0016491 oxidoreductase activity F; GO:0003674 molecular_function F
Chv1VELVK55_0020801	1540	PREDICTED: hepara-se-like [Tribolium castaneum]	XP_008191575	1.72e-77	250	19	1.24	1.72	0.07	0	0	254.116	0	0	0	1313.98	1.25	0.04	0.05	24.5168	5	0.63	1.27	0.581353	GO:0005575 cellular_component C; GO:0016798 hydrolase activity, acting on glycosyl bonds F
Chv1SOAPK65_0002823	5303	PREDICTED: glucose dehydroge-se [acceptor]	XP_003705709	1.75e-156	564	70	1.23	1.71	0	0	0	4838.28	0	0	0	4838.28	0	0	0	4838.28	0	0	0	4838.28	GO:0008150 biological_process P; GO:0016491 oxidoreductase activity F; GO:0043167 ion binding F
Chv1VELVK35_0022058	3049	-	-	-	-	39.12	1.22	1.7	0	0	0	2704.35	0	0	0	2704.35	0	0	0	2704.35	0	0	0	2704.35	-
Chv1VELVK35_0003658	2404	PREDICTED: solute carrier organic anion transporter family member 5A1-like isoform X1 [Apis mellifera]	XP_006566273	1.87e-153	706	30.43	1.22	1.7	0	0	0	2103.84	4	0.07	0.16	4.55277	0	0	0	2103.84	0	0	0	2103.84	GO:0006810 transport P; GO:0005575 cellular_component C; GO:0003674 molecular_function F
Chv1VELVK29_0010869	3967	putative multidrug resistance-associated protein [Zootermopsis nevadensis]	KDR20353	5.68e-177	845	50.48	1.19	1.66	0	0	0	3489.37	0	0	0	3489.37	0	0	0	3489.37	0	0	0	3489.37	GO:0016887 ATPase activity F; GO:0055085 transmembrane transport P; GO:0022857 transmembrane transporter activity F; GO:0043167 ion binding F; GO:0005575 cellular_component C
Chv1VELVK65_0013668	2881	-	-	-	-	35.66	1.18	1.64	12.83	0.41	0.4	3.22068	0	0	0	2465.25	8.5	0.15	0.17	6.87377	0	0	0	2465.25	-
Chv1VELVK21_0092863	2859	PREDICTED: uncharacterized protein LOC100871810 [Apis florea]	XP_003692524	2.95e-23	93	34.4	1.15	1.6	0	0	0	2378.18	0	0	0	2378.18	0	0	0	2378.18	0	0	0	2378.18	GO:0003677 D- binding F
Chv1VELVK29_0031332	2577	PREDICTED: zinc finger protein 709-like [Oryzias latipes]	XP_004085191	3.01e-07	84	30.38	1.13	1.58	6.98	0.25	0.24	5.03826	2.46	0.04	0.09	7.38072	13.9	0.28	0.31	3.58515	0	0	0	2100.38	-
Chv1VELVK45_0016359	4687	PREDICTED: protein phosphatase 1 regulatory subunit 12A isoform X8 [Fopius arisanus]	XP_011309053	0	1045	56.09	1.12	1.56	0	0	0	3877.04	0	0	0	3877.04	0	0	0	3877.04	0	0	0	3877.04	GO:0007165 sig-l transduction P; GO:0030234 enzyme regulator activity F; GO:0003674 molecular_function F
Chv1VELVK25_0014647	2132	pol polyprotein [Nuttalliella -maqua]	AHN53418	3.76e-49	186	24.53	1.12	1.56	1.48	0.07	0.06	19.0186	0	0	0	1696.12	0	0	0	1696.12	1.73	0.15	0.3	2.16706	-
Chv1VELVK21_0018366	2546	Importin-5 [Zootermopsis nevadensis]	KDR17150	0	712	29.58	1.12	1.55	0	0	0	2045.1	0	0	0	2045.1	0	0	0	2045.1	0	0	0	2045.1	GO:0003674 molecular_function F
Chv1VELVK65_0012667	2000	PREDICTED: uncharacterized protein LOC105255266 isoform X4 [Camponotus floridanus]	XP_011262766	4.6e-09	166	22.55	1.1	1.54	0	0	0	1559.3	0	0	0	1559.3	0	0	0	1559.3	1	0.09	0.19	3.44337	GO:0003674 molecular_function F
Chv1VELVK29_0027248	3108	Lysosomal alpha-mannosidase [Zootermopsis nevadensis]	KDR11229	0	979	34.92	1.07	1.49	0	0	0	2414.11	0	0	0	2414.11	0	0	0	2414.11	0	0	0	2414.11	GO:0005975 carbohydrate metabolic process P; GO:0043167 ion binding F; GO:0003674 molecular_function F; GO:0016798 hydrolase activity, acting on glycosyl bonds F
Chv1VELVK75_0012126	1638	UDP-glucuronosyltransferase 2C1 [Zootermopsis nevadensis]	KDR11536	3.83e-112	437	16.24	0.99	1.37	0	0	0	1123.25	0	0	0	1123.25	0	0	0	1123.25	4.15	0.49	0.98	0.598703	-
Chv1VELVK45_0021226	3017	Pyruvate dehydroge-se phosphatase regulatory subunit, mitochondrial [Zootermopsis nevadensis]	KDR16391	0	727	30.83	0.97	1.35	0	0	0	2131.48	0	0	0	2131.48	0	0	0	2131.48	0	0	0	2131.48	GO:0008150 biological_process P; GO:0005737 cytoplasm C; GO:0009056 catabolic process P; GO:0016491 oxidoreductase activity F; GO:0006520 cellular amino acid metabolic process P; GO:0008168 methyltransferase activity F; GO:0003674 molecular_function F
Chv1VELVK29_0014366	6250	Neuroblastoma-amplified sequence, partial [Zootermopsis nevadensis]	KDR17610	0	159	61.44	0.91	1.27	0	0	0	4246.75	0	0	0	4246.75	12.94	0.11	0.12	7.78559	2.97	0.08	0.16	3.16222	GO:0016192 vesicle-mediated transport P
Chv1VELVK55_0001419	4039	Toll-like receptor 4 [Zootermopsis nevadensis]	KDR20980	1.47e-101	683	37.83	0.88	1.22	0	0	0	2615.2	4.9	0.05	0.11	4.62175	0	0	0	2615.2	0	0	0	2615.2	GO:0007165 sig-l transduction P; GO:0003674 molecular_function F
Chv1VELVK25_0016282	8270	hypothetical protein L798_02345 [Zootermopsis nevadensis]	KDR22240	6.98e-83	377	76.32	0.85	1.18	0	0	0	5275.02	0	0	0	5275.02	0	0	0	5275.02	0	0	0	5275.02	GO:0003723 R- binding F; GO:0043167 ion binding F; GO:0003674 molecular_function F
Chv1VELVK21_0049229	3038	Pyruvate dehydroge-se phosphatase regulatory subunit, mitochondrial [Zootermopsis nevadensis]	KDR16391	0	727	26.91	0.84	1.17	0	0	0	1860.59	0	0	0	1860.59	0	0	0	1860.59	0	0	0	1860.59	GO:0008150 biological_process P; GO:0005737 cytoplasm C; GO:0009056 catabolic process P; GO:0016491 oxidoreductase activity F; GO:0006520 cellular amino acid metabolic process P; GO:0008168 methyltransferase activity F; GO:0003674 molecular_function F
Chv1VELVK25_0049636	2993	Integrin alpha-PS5 [Zootermopsis nevadensis]	KDR17526	6.44e-13	423	26.19	0.83	1.16	0	0	0	1810.83	0	0	0	1810.83	1.04	0.02	0.02	40.4574	0	0	0	1810.83	-
Chv1VELVK35_0006044	3503	Lysosomal alpha-mannosidase [Zootermopsis nevadensis]	KDR11229	0	981	29.91	0.81	1.12	0	0	0	2067.9	0	0	0	2067.9	0	0	0	2067.9	3.74	0.19	0.38	1.22297	GO:0005975 carbohydrate metabolic process P; GO:0043167 ion binding F; GO:0003674 molecular_function F; GO:0016798 hydrolase activity, acting on glycosyl bonds F
Chv1VELVK25_0018849	3084	BNIP2 motif-containing molecule at the C-termi-l region 1 [Zootermopsis nevadensis]	KDR14815	1.48e-161	830	25.36	0.78	1.09	0	0	0	1753.48	0	0	0	1753.48	0	0	0	1753.48	0	0	0	1753.48	-
Chv1VELVK55_0007601	5538	conserved hypothetical protein [Pediculus humanus corporis]	XP_002430480	2.21e-135	317	44.12	0.74	1.03	0	0	0	3049.87	0	0	0	3049.87	0	0	0	3049.87	0	0	0	3049.87	-
Chv1VELVK45_0027350	4334	PREDICTED: uncharacterized protein LOC101240786 [Hydra vulgaris]	XP_004205783	1.21e-136	39	32.89	0.71	0.99	0	0	0	2273.83	0	0	0	2273.83	11.91	0.14	0.15	4.52842	0	0	0	2273.83	GO:0016746 transferase activity, transferring acyl groups F; GO:0006790 sulfur compound metabolic process P; GO:0006520 cellular amino acid metabolic process P; GO:0034641 cellular nitrogen compound metabolic process P
Chv1VELVK45_0016478	4832	Xanthine dehydroge-se [Zootermopsis nevadensis]	KDR18732	0	1376	36.4	0.7	0.98	0	0	0	2516.39	0	0	0	2516.39	0	0	0	2516.39	0	0	0	2516.39	GO:0008150 biological_process P; GO:0016491 oxidoreductase activity F; GO:0043167 ion binding F; GO:0003674 molecular_function F
Chv1VELVK35_0044561	5419	Neurexin-4 [Zootermopsis nevadensis]	KDR17585	0	1462	38	0.65	0.91	8.4	0.14	0.13	5.23826	0	0	0	2626.95	0	0	0	2626.95	0	0	0	2626.95	GO:0003674 molecular_function F
Chv1VELVK25_0034412	4077	PREDICTED: agrin-like [Tribolium castaneum]	XP_008190724	0	940	27.68	0.64	0.89	0	0	0	1913.8	0	0	0	1913.8	0	0	0	1913.8	0	0	0	1913.8	GO:0043167 ion binding F; GO:0003674 molecular_function F
Chv1VELVK25_0014793	10882	Multidrug resistance-associated protein 1, partial [Zootermopsis nevadensis]	KDR24195	2.79e-09	217	73.44	0.62	0.86	0	0	0	5076	0	0	0	5076	0	0	0	5076	0	0	0	5076	-
Chv1VELVK35_0014176	6475	Tensin, partial [Zootermopsis nevadensis]	KDR23674	0	899	36.64	0.52	0.73	0.65	0.01	0.01	63.7568	0	0	0	2532.97	0	0	0	2532.97	0	0	0	2532.97	GO:0003674 molecular_function F
Chv1VELVK25_0015397	6552	Neuroblastoma-amplified sequence, partial [Zootermopsis nevadensis]	KDR17610	0	1085	36.52	0.52	0.72	0	0	0	2524.68	0	0	0	2524.68	12.83	0.1	0.11	4.66811	0	0	0	2524.68	-
Chv1VELVK29_0014359	6224	Neuroblastoma-amplified sequence, partial [Zootermopsis nevadensis]	KDR17610	0	1085	34.98	0.52	0.72	0	0	0	2418.26	0	0	0	2418.26	0	0	0	2418.26	2.99	0.08	0.16	1.78865	-
Chv1VELVK35_0018152	8142	Tetratricopeptide repeat protein 3 [Zootermopsis nevadensis]	KDR18284	3.2e-42	154	42.29	0.48	0.67	0	0	0	2923.41	0	0	0	2923.41	0	0	0	2923.41	0	0	0	2923.41	-
Chv1VELVK21_0025349	6572	Neuroblastoma-amplified sequence, partial [Zootermopsis nevadensis]	KDR17610	0	1085	33.05	0.46	0.65	0	0	0	2284.89	0	0	0	2284.89	6.78	0.05	0.06	7.98144	0	0	0	2284.89	GO:0016192 vesicle-mediated transport P
Chv1VELVK25_0024392	14219	hypothetical protein L798_03759 [Zootermopsis nevadensis]	KDR24104	3.88e-09	160	35.75	0.23	0.32	0	0	0	2471.47	0	0	0	2471.47	0	0	0	2471.47	0.04	0	0	129.575	-
Chv1VELVK29_0005838	14913	PREDICTED: smoothelin [Acyrthosiphon pisum]	XP_008182946	1.9e-107	345	26.58	0.16	0.23	2.64	0.02	0.02	11.6097	0	0	0	1837.78	0	0	0	1837.78	0	0	0	1837.78	GO:0005856 cytoskeleton C; GO:0043234 protein complex C; GO:0003674 molecular_function F

## Sheet: Midgut-biased genes
						Antenna library				Midgut library			Terminalia library				Head and prothorax library				Leg library
Transcript ID	Length	Hit Discription & Species	Hit Accession No.	Evalue	Aligned AA Length	ECS	TPM	FPKM	FC Midgut/Antenna	ECS	TPM	FPKM	ECS	TPM	FPKM	FC Mdigut/Terminalia	ECS	TPM	FPKM	FC Midgut/Head and prothorax	ECS	TPM	FPKM	FC Midgut/Leg	GO categories
Chv1TRINITY_0036218	342	-	-	-	-	1	0.47	0.66	64461.9	75845.1	35169.7	33954	6.44	1.4	3.06	6079.11	63.52	10.94	12.07	1690.2	0	0	0	4.51904e+06	-
Chv0TRINITY_0005276	313	-	-	-	-	2	1.12	1.56	26192	61194.6	33484.7	32327.3	3.56	0.91	2	8863.18	201.48	38.5	42.47	430.046	2	4.91	9.82	4030.29	-
Chv0TRINITY_0005005	742	PREDICTED: troponin C-like [Megachile rotundata]	XP_003704228	1.89e-74	147	33	5.05	7.03	5349.08	204818	30390	29339.5	6808.45	464.5	1016.43	15.549	2123.97	154.83	170.79	136.552	353	116.97	234.17	76.511	GO:0043167 ion binding F
Chv1SOAPK85_0008766	353	-	-	-	-	158.39	70.97	98.91	203.777	37437.5	16407	15839.9	3.88	0.79	1.74	4976.1	1842.32	305.78	337.32	28.7754	0	0	0	2.23062e+06	-
Chv1VELVK85_0012378	780	-	-	-	-	0	0	0	5.97419e+06	100268	13973.6	13490.5	0	0	0	5.97419e+06	67.56	4.67	5.15	2100.89	0	0	0	5.97419e+06	-
ChvKITESOAP_0001874	815	PREDICTED: endocuticle structural glycoprotein SgAbd-2 [Bactrocera dorsalis]	XP_011206006	1.12e-21	95	1129.41	153.74	214.25	62.3049	81613.8	10771.3	10399	1436.52	87.1	190.59	29.3652	12932.2	852.93	940.89	8.93669	1458.03	421.13	843.11	7.38126	GO:0005198 structural molecule activity F
Chv1SOAPK85_0008430	336	-	-	-	-	870.48	425.78	593.36	20.64	20838.1	9978.44	9633.51	377	84.51	184.92	28.5687	5497.8	966.45	1066.11	5.36727	46.4	84.76	169.69	59.2181	-
Chv1TRINITY_0124810	565	chemosensory protein [Calliphora stygia]	AID61322	1.41e-30	96	146	31.9	44.45	270.575	45821.4	9729.56	9393.25	265	25.96	56.81	89.37	1241.38	121.49	134.02	52.2685	305	157.15	314.63	19.8107	-
Chv1SOAPK85_0010748	605	-	-	-	-	1	0.2	0.28	26877.2	31623.4	6118.76	5907.26	4.01	0.36	0.78	4067.33	21.22	1.93	2.13	2107.96	2	0.92	1.83	2082.73	-
Chv1SOAPK65_0003287	654	PREDICTED: endocuticle structural glycoprotein SgAbd-2 [Bactrocera dorsalis]	XP_011206006	1.32e-21	94	517.35	93	129.6	53.5078	32106.9	5603.02	5409.34	311.31	25.01	54.74	53.3061	4936.49	412.13	454.63	9.21007	71.98	29	58.05	58.8175	-
Chv1VELVK55_0048561	715	-	-	-	-	1	0.16	0.22	27963.7	32901.7	5116.94	4940.06	0.99	0.07	0.15	17028.6	26.78	2.03	2.24	1738.23	0	0	0	1.96037e+06	-
Chv0TRINITY_0002581	2445	PREDICTED: P17/29C-like protein DDB_G0287399 isoform X4 [-sonia vitripennis]	XP_003425210	8.05e-07	83	12509	492.48	686.33	7.96933	115619	4400.55	4248.44	2986.69	51.97	113.72	20.0088	22514.2	474.99	523.97	7.27204	690	51.56	103.23	22.0959	-
Chv1TRINITY_0096050	7956	pacifastin light chain [Culex quinquefasciatus]	XP_001858079	4.1e-07	101	893.54	10.34	14.41	344.002	356506	3983.87	3846.16	257.4	1.31	2.87	715.858	5496.92	35.15	38.77	91.8396	431.28	9.19	18.4	109.003	-
Chv1VELVK65_0018273	826	Hemolymph lipopolysaccharide-binding protein [Zootermopsis nevadensis]	KDR17640	1.05e-61	204	5.07	0.68	0.95	3191.38	18819.5	2443.09	2358.64	134.86	8.04	17.6	72.1241	92.06	5.99	6.6	289.407	16.77	4.75	9.51	147.962	-
Chv0TRINITY_0002759	1421	Tubulin alpha-1 chain [Zootermopsis nevadensis]	KDR15366	0	419	7829.59	556.94	776.16	3.70966	33686.7	2318.73	2238.58	5577.48	175.79	384.67	3.12179	7758.34	285.79	315.26	6.14855	441.37	61.73	123.58	10.0644	GO:0044281 small molecule metabolic process P; GO:0008150 biological_process P; GO:0005856 cytoskeleton C; GO:0006461 protein complex assembly P; GO:0003924 GTPase activity F; GO:0043167 ion binding F; GO:0005198 structural molecule activity F; GO:0034655 nucleobase-containing compound catabolic process P; GO:0043234 protein complex C
Chv1VELVK85_0002773	681	-	-	-	-	2927.45	499.38	695.94	3.97906	13510	2236.77	2159.45	1506.61	114.8	251.2	4.63486	5486.58	438.51	483.73	3.48689	833.58	314.95	630.54	2.13718	-
Chv1VELVK65_0000874	1512	alpha tubulin [Reticulitermes flavipes]	AGO46416	0	445	4588.45	304.55	424.43	6.45187	34335	2204.94	2128.72	5182.08	152.34	333.36	3.42465	6141.33	212.16	234.04	7.91696	606.41	78.71	157.59	7.46627	GO:0044281 small molecule metabolic process P; GO:0008150 biological_process P; GO:0005856 cytoskeleton C; GO:0006461 protein complex assembly P; GO:0005737 cytoplasm C; GO:0003924 GTPase activity F; GO:0034655 nucleobase-containing compound catabolic process P; GO:0005198 structural molecule activity F; GO:0043167 ion binding F; GO:0043234 protein complex C
Chv1VELVK55_0002205	1126	Hemolymph lipopolysaccharide-binding protein [Zootermopsis nevadensis]	KDR17640	9e-72	226	13.71	1.27	1.77	1379.18	21953.4	1969.93	1901.83	180.85	7.44	16.28	62.7403	65.21	3.06	3.38	476.557	2.32	0.43	0.87	1246.62	-
Chv0TRINITY_0002618	4925	Serine protei-se stubble [Zootermopsis nevadensis]	KDR16137	8.3e-51	170	11881.6	224.74	313.2	6.83218	94149.9	1720.56	1661.09	9631.47	80.38	175.89	5.05255	25766	267.15	294.7	5.17436	1724.09	60.55	121.22	7.201	-
ChvKITESOAP_0000640	286	conserved hypothetical protein [uncultured beta proteobacterium CBNPD1 BAC clone 578]	ABM53544	2.45e-27	95	11	7.35	10.24	197.346	2521	1654.51	1597.32	0	0	0	150209	12	2.55	2.82	296.907	0	0	0	150209	-
Chv1SOAPK55_0010567	477	-	-	-	-	375.27	104.16	145.15	13.7619	5989.93	1618.69	1562.73	0	0	0	356896	250.07	29.5	32.54	33.916	11.32	8.06	16.13	69.763	-
Chv1VELVK85_0007178	382	-	-	-	-	128.29	50.27	70.06	25.4833	3792.1	1451.38	1401.21	91.94	16.39	35.86	21.3167	339.99	51.53	56.84	15.7932	0	0	0	225944	-
Chv1SOAPK85_0011032	699	-	-	-	-	1	0.16	0.23	6875.19	8089.24	1295.02	1250.25	7.77	0.57	1.25	537.51	168.81	13.12	14.47	67.8475	75.05	27.23	54.51	14.2128	-
Chv1SOAPK75_0000793	578	hypothetical protein L798_10310 [Zootermopsis nevadensis]	KDR15766	5.01e-24	143	1011	214.13	298.41	4.3332	5081	1045.78	1009.63	786	74.61	163.27	3.34123	2001	191.03	210.73	3.5957	195	96.54	193.28	3.43593	-
Chv1VELVK85_0005243	735	-	-	-	-	1031.25	159.63	222.46	4.99171	5970.39	896.54	865.55	538.87	37.21	81.43	5.72659	658.51	48.49	53.49	12.8384	200.06	67.24	134.62	3.93525	-
Chv1VELVK75_0003806	1725	cytochrome P450 [Locusta migratoria manilensis]	ADP69288	2.92e-88	498	312.71	17.95	25.01	41.8629	15183.6	842.83	813.69	1732.17	44	96.27	4.53071	1072.17	32.33	35.67	20.0534	49.65	5.52	11.04	40.3247	GO:0008150 biological_process P; GO:0016491 oxidoreductase activity F; GO:0043167 ion binding F; GO:0003674 molecular_function F
Chv1VELVK85_0001277	1444	translation elongation factor-1 gamma [Locusta migratoria]	AAL78751	0	438	3507.14	245.03	341.48	2.93055	11920.3	805.87	778.01	940.68	29.12	63.72	6.54976	2870.1	103.98	114.7	5.88128	828.59	113.66	227.55	1.89706	GO:0005737 cytoplasm C; GO:0008135 translation factor activity, nucleic acid binding F; GO:0043234 protein complex C; GO:0003674 molecular_function F; GO:0016765 transferase activity, transferring alkyl or aryl (other than methyl) groups F; GO:0006412 translation P
Chv1VELVK55_0003333	178	hypothetical protein VMD_37440 [Vibrio mimicus VM573]	EEW08769	7.62e-19	58	3	7.56	10.54	89.5307	313	784.36	757.25	0	0	0	18650.3	5.65	2.2	2.43	78.1234	0	0	0	18650.3	-
ChvKITESOAP_0144925	1281	Pancreatic lipase-related protein 1 [Zootermopsis nevadensis]	KDR21040	2.43e-77	374	409.23	32.72	45.6	21.3516	10134.4	784.26	757.15	530.91	18.82	41.18	9.86626	2512.05	103.04	113.67	5.71281	127.35	20.22	40.48	10.4936	GO:0003674 molecular_function F
Chv1VELVK75_0008783	565	-	-	-	-	2.47	0.54	0.75	1255.14	3616.66	767.95	741.4	142.9	14	30.63	13.0808	49.97	4.89	5.39	102.442	0	0	0	215491	-
Chv1VELVK45_0003561	1678	Hemolymph lipopolysaccharide-binding protein [Zootermopsis nevadensis]	KDR17640	4.05e-09	51	5.13	0.3	0.42	2230.01	13305.5	761.36	735.04	77.57	2.03	4.44	88.649	385.94	11.97	13.21	48.817	2.2	0.25	0.51	796.723	-
Chv1SOAPK55_0090004	357	Hypothetical protein MmSR116_4659 [Methylobacterium mesophilicum SR1.6/6]	EMS40254	6.79e-52	107	28.21	12.39	17.27	53.2643	1743.58	749.16	723.26	18	3.61	7.9	50.0435	10	1.64	1.81	246.32	12	17.77	35.59	19.1566	-
Chv1VELVK55_0007629	1395	ankyrin repeat domain protein [Hydrogenivirga sp. 128-5-R1-1]	EDP74900	2.79e-24	173	1120	81.33	113.35	8.00465	10398	730.72	705.46	922	29.67	64.93	5.82907	5020	188.49	207.93	2.93312	194	27.75	55.55	7.06769	GO:0003674 molecular_function F
Chv1VELVK85_0010392	312	-	-	-	-	0	0	0	64812.5	1087.76	598.91	578.21	109.14	28.24	61.79	5.15116	6.58	1.26	1.39	233.256	2.32	5.79	11.59	61.7691	-
Chv1VELVK45_0004342	3988	GJ16390 [Drosophila virilis]	XP_002057359	0	886	1923.36	45.27	63.08	10.5406	23513.3	534.73	516.24	4800.71	49.87	109.13	2.53158	4276.75	54.89	60.55	7.78543	0	0	0	1.40098e+06	GO:0008150 biological_process P; GO:0007010 cytoskeleton organization P; GO:0005737 cytoplasm C; GO:0022607 cellular component assembly P; GO:0030154 cell differentiation P; GO:0043167 ion binding F; GO:0048646 a-tomical structure formation involved in morphogenesis P; GO:0043226 organelle C; GO:0008092 cytoskeletal protein binding F; GO:0005575 cellular_component C
Chv1VELVK55_0000646	1235	-	-	-	-	308.39	25.7	35.82	17.7794	6359.48	513.09	495.35	129.23	4.78	10.45	25.4339	1144.34	48.76	53.79	7.86943	5.42	0.9	1.8	154.661	-
Chv1SOAPK85_0004650	171	-	-	-	-	1	2.96	4.13	147.9	174	513.01	495.27	1	1.53	3.35	89.171	24.8	10.22	11.28	9.92678	0	0	0	10368.4	-
Chv1VELVK65_0048461	422	-	-	-	-	0	0	0	89933.7	1509.38	491.6	474.61	0	0	0	89933.7	0	0	0	89933.7	0.95	0.89	1.77	209.027	-
Chv1SOAPK45_0008069	370	putative uncharacterized protein [Escherichia coli]	CCJ46478	5.86e-35	69	12	4.96	6.91	80.3777	1120	452.4	436.76	1	0.19	0.41	573.927	4.45	0.7	0.77	354.516	0	0	0	66733.4	-
Chv0TRINITY_0004252	1900	hypothetical protein L798_09889 [Zootermopsis nevadensis]	KDR15961	3.34e-172	537	2645.03	136.6	190.37	2.89834	8891.3	444.07	428.72	381.31	8.71	19.06	12.0521	2129.17	58.14	64.14	5.91338	140.21	13.93	27.89	8.36207	GO:0008150 biological_process P; GO:0016491 oxidoreductase activity F; GO:0043167 ion binding F; GO:0043226 organelle C; GO:0003674 molecular_function F
Chv1SOAPK85_0000106	711	PREDICTED: hypothetical protein LOC100429651 [Macaca mulatta]	XP_002798892	2.61e-09	79	0	0	0	166056	2786.97	436.55	421.46	1	0.07	0.16	1428.13	4.3	0.33	0.36	912.762	0	0	0	166056	-
Chv1VELVK85_0012379	699	-	-	-	-	2.07	0.34	0.48	1087.05	2628	420.72	406.18	3.71	0.27	0.6	365.278	0	0	0	156584	0	0	0	156584	-
Chv1VELVK85_0007589	498	-	-	-	-	33	8.6	11.99	43.1565	1652.46	419.27	404.78	223.12	26.18	57.28	3.82793	81.12	9.12	10.06	28.838	21	13.7	27.42	10.3754	-
Chv1VELVK85_0012602	678	conserved hypothetical protein [Pediculus humanus corporis]	XP_002432022	2.8e-06	50	0	0	0	145008	2433.72	405.24	391.24	2	0.15	0.34	626.25	0	0	0	145008	6	2.28	4.57	53.4682	GO:0008150 biological_process P; GO:0005576 extracellular region C; GO:0003674 molecular_function F
Chv1VELVK65_0008655	2279	GG22686 [Drosophila erecta]	XP_001976114	1.71e-18	80	50.88	2.16	3.01	159.632	9422.69	386.66	373.29	219.71	4.12	9.02	22.1662	161.37	3.66	4.04	82.6749	123.88	10.01	20.05	10.03	-
Chv1VELVK85_0010730	333	-	-	-	-	2	0.99	1.39	294.106	687.13	334.49	322.93	0	0	0	40941.9	0.98	0.17	0.19	969.397	1.34	2.53	5.06	67.509	-
Chv1VELVK85_0012644	387	-	-	-	-	0	0	0	53044.3	890.25	333.44	321.91	51.77	9.03	19.75	8.88695	49.98	7.46	8.23	25.2117	2.89	3.37	6.75	40.5904	-
Chv1VELVK85_0006722	600	-	-	-	-	43.59	8.78	12.23	33.0487	1671.34	327.01	315.71	67.59	6.1	13.34	12.7795	381.03	34.93	38.53	6.21109	0	0	0	99583.7	-
Chv1SOAPK21_0000901	304	-	-	-	-	4	2.36	3.29	117.701	548	317.51	306.54	11	3	6.56	25.7301	58	11.47	12.66	13.3744	2	5.67	11.34	36.0925	-
Chv1SOAPK21_0000419	541	GJ20027 [Drosophila virilis]	XP_002050761	3.72e-06	36	0	0	0	83504.1	1401.47	316.05	305.13	6.61	0.69	1.51	109.446	0	0	0	83504.1	0	0	0	83504.1	-
Chv0TRINITY_0002720	1433	-	-	-	-	1353.27	95.36	132.89	2.89689	4546.78	310.03	299.31	332.94	10.39	22.75	7.05849	1807.3	66	72.8	3.5625	18.88	2.61	5.23	31.7531	-
Chv1VELVK45_0001721	5124	Serine protei-se stubble [Zootermopsis nevadensis]	KDR16137	9.9e-51	170	829.08	15.05	20.98	18.3174	17613.7	309	298.32	2666.49	21.36	46.74	3.41424	999.55	9.96	10.98	24.9529	86.91	2.93	5.86	26.7242	-
Chv1VELVK25_0056847	811	-	-	-	-	4	0.55	0.76	459.783	2140.73	284.25	274.43	2	0.12	0.27	550.857	14	0.93	1.02	216.165	0	0	0	127551	-
Chv1VELVK75_0000002	1611	troponin H, partial [Nilaparvata lugens]	AGI96989	1.07e-130	274	269.72	16.69	23.26	15.0481	4707.6	281.77	272.03	918.98	25.17	55.09	2.64773	760.78	24.62	27.16	8.7622	157.75	18.99	38.02	3.93513	-
Chv1VELVK25_0009650	2083	Elongation of very long chain fatty acids protein [Zootermopsis nevadensis]	KDR19399	8.63e-146	347	904	42.26	58.9	5.4956	5762	260.47	251.47	388	8.02	17.55	7.67567	1878	46.67	51.48	4.34468	34	3.04	6.09	22.3461	GO:0005575 cellular_component C
Chv0TRINITY_0005919	2943	Elongation of very long chain fatty acids protein [Zootermopsis nevadensis]	KDR23248	8.65e-157	336	568	18.37	25.6	12.5777	8286	259.05	250.1	352	5.03	11	12.1668	1262	22.04	24.32	9.29743	35	2.13	4.27	31.2165	GO:0005575 cellular_component C
Chv1VELVK65_0012529	3189	PREDICTED: myosin light chain ki-se, smooth muscle-like [Solenopsis invicta]	XP_011158979	8.44e-27	313	140.07	4.16	5.8	52.4725	8525.22	244.92	236.46	0	0	0	507955	1296	20.86	23.02	9.3149	0	0	0	507955	GO:0003674 molecular_function F
Chv1VELVK85_0012801	426	-	-	-	-	0	0	0	40625	681.81	218.8	211.24	0	0	0	40625	1.09	0.15	0.16	866.891	0	0	0	40625	-
Chv1VELVK55_0060633	798	serine protease [Eupolyphaga sinensis]	AEI58563	4.7e-55	238	0	0	0	95924.7	1609.93	218.09	210.55	0	0	0	95924.7	0	0	0	95924.7	0	0	0	95924.7	GO:0008150 biological_process P; GO:0008233 peptidase activity F
Chv1VELVK85_0012649	889	conserved Plasmodium protein, unknown function [Plasmodium berghei ANKA]	CDS44732	1.71e-06	131	0	0	0	104158	1748.12	207.47	200.3	0	0	0	104158	1.99	0.12	0.13	1229.28	0	0	0	104158	-
Chv1VELVK85_0006567	602	PREDICTED: titin [Acyrthosiphon pisum]	XP_008183168	3.11e-06	69	0	0	0	61439.5	1031.15	200.85	193.91	78.52	7.05	15.43	6.7871	28.19	2.57	2.84	51.755	23.73	10.95	21.93	5.7296	-
Chv1VELVK85_0012646	770	conserved Plasmodium protein, unknown function [Plasmodium falciparum 3D7]	XP_001348296	7.29e-06	67	0	0	0	84183.4	1412.87	200.1	193.18	0	0	0	84183.4	0	0	0	84183.4	0	0	0	84183.4	-
Chv1VELVK29_0016480	3408	PREDICTED: chorion peroxidase-like [Acyrthosiphon pisum]	XP_001946672	0	752	1342.23	37.22	51.86	4.65213	7242.14	194.06	187.35	428.97	5.25	11.49	8.72601	1300.5	19.57	21.59	7.88559	144	7.48	14.98	6.63182	GO:0008150 biological_process P; GO:0016491 oxidoreductase activity F; GO:0003674 molecular_function F; GO:0006950 response to stress P
Chv1SOAPK85_0000107	897	predicted protein [Nematostella vectensis]	XP_001637878	4.1e-11	208	0	0	0	98202.5	1648.16	193.5	186.81	0	0	0	98202.5	12.61	0.75	0.83	184.738	0	0	0	98202.5	-
Chv1VELVK45_0014921	979	PREDICTED: uncharacterized protein LOC101744161 [Bombyx mori]	XP_004934376	1.15e-11	68	257.51	28.1	39.17	6.02324	1798.99	190.21	183.63	122	5.92	12.95	7.62124	292.67	15.9	17.54	8.7037	16	3.59	7.18	14.8247	-
ChvKITESOAP_0009707	1186	PREDICTED: chloride intracellular channel exc-4 [Apis mellifera]	XP_392027	4.94e-153	260	182.24	15.91	22.17	10.2518	2167.01	183.14	176.81	435.18	16.85	36.88	2.57377	263.71	11.72	12.93	11.6355	49.87	8.72	17.45	5.7298	-
Chv1VELVK55_0060514	378	-	-	-	-	0	0	0	26958.5	452.44	176.25	170.15	0	0	0	26958.5	1	0.15	0.17	625.837	0	0	0	26958.5	-
Chv1VELVK45_0001659	2151	Cytochrome P450 6j1, partial [Zootermopsis nevadensis]	KDQ77054	1.7e-10	44	19.29	0.87	1.21	178.65	3999.85	174.65	168.62	101.04	2.02	4.41	20.4597	81.01	1.95	2.15	69.8979	0	0	0	238322	GO:0043226 organelle C
Chv1VELVK85_0012663	365	-	-	-	-	0	0	0	24012.8	403	166.62	160.86	0	0	0	24012.8	0	0	0	24012.8	1	1.38	2.77	53.027	-
Chv1VELVK85_0012674	570	-	-	-	-	0	0	0	46909.1	787.28	165.16	159.45	57.2	5.54	12.11	7.11312	58.27	5.65	6.23	19.125	2	1.01	2.03	51.8516	-
Chv1VELVK21_0038660	4317	high affinity nuclear juvenile hormone binding protein, putative [Pediculus humanus corporis]	XP_002431539	2.84e-73	228	151	3.27	4.56	44.5626	7805	163.47	157.82	131	1.25	2.74	30.7934	564.77	6.69	7.38	19.569	11	0.44	0.89	93.5465	-
Chv1SOAPK85_0000175	636	hypothetical protein [Legionella shakespearei]	WP_018578302	3.18e-06	79	0	0	0	48706.1	817.44	147.99	142.87	0	0	0	48706.1	0	0	0	48706.1	0	0	0	48706.1	-
Chv1VELVK35_0079322	809	hypothetical protein AaeL_AAEL013118 [Aedes aegypti]	XP_001656375	1.54e-33	209	0	0	0	65856.4	1105.28	147.21	142.12	0	0	0	65856.4	0	0	0	65856.4	0	0	0	65856.4	-
Chv1VELVK21_0029532	1284	PREDICTED: i-ctive pancreatic lipase-related protein 1-like isoform X2 [Acyrthosiphon pisum]	XP_008182372	2.94e-50	214	327.77	26.14	36.42	4.99005	1897.03	146.41	141.35	101.15	3.58	7.83	9.693	754.22	30.86	34.05	3.56165	0	0	0	113031	GO:0003674 molecular_function F
Chv1VELVK85_0006010	2157	-	-	-	-	161.75	7.28	10.15	17.3935	3263.27	142.06	137.15	589.99	11.75	25.7	2.85883	472.24	11.32	12.49	9.78488	8.89	0.76	1.53	48.3926	-
Chv1VELVK85_0004451	2058	Rec-me: Full=Cytochrome P450 6k1; Alt-me: Full=CYPVIK1 [Blattella germanica]	Q964R0	5.75e-141	525	666.13	31.55	43.97	3.90589	3017.66	138.2	133.43	158.61	3.32	7.27	9.83336	1168.05	29.39	32.42	3.65837	69.75	6.33	12.66	5.70491	GO:0008150 biological_process P; GO:0016491 oxidoreductase activity F; GO:0043167 ion binding F; GO:0043226 organelle C; GO:0003674 molecular_function F
Chv0TRINITY_0000863	2183	PREDICTED: isocitrate dehydroge-se [-DP]	XP_970446	0	442	629.35	27.97	38.98	4.39705	3209.56	137.94	133.17	289.52	5.69	12.45	5.7298	1099.01	26.03	28.72	4.13544	49.9	4.23	8.48	8.48129	GO:0044281 small molecule metabolic process P; GO:0006091 generation of precursor metabolites and energy P; GO:0016491 oxidoreductase activity F; GO:0005739 mitochondrion C; GO:0043167 ion binding F; GO:0003674 molecular_function F
ChvKITESOAP_0121918	348	-	-	-	-	0	0	0	17524.2	294.1	132.19	127.62	9	1.89	4.14	16.8749	10.73	1.81	2	38.7297	16.66	26.86	53.77	2.32767	-
Chv1VELVK29_0092168	790	-	-	-	-	0	0	0	57041.7	957.34	131.32	126.78	0	0	0	57041.7	0	0	0	57041.7	0	0	0	57041.7	-
Chv1SOAPK85_0000251	819	PREDICTED: flocculation protein FLO11-like [Nelumbo nucifera]	XP_010248904	4.03e-07	124	0	0	0	59597.2	1000.23	131.22	126.68	0	0	0	59597.2	0	0	0	59597.2	0	0	0	59597.2	-
Chv1VELVK85_0004055	630	Cytochrome P450 6j1, partial [Zootermopsis nevadensis]	KDQ77054	5.57e-59	194	0	0	0	42322.5	710.3	130.21	125.71	46.44	3.92	8.58	7.90428	21.54	1.87	2.07	46.6458	0.55	0.23	0.47	169.621	GO:0008150 biological_process P; GO:0016491 oxidoreductase activity F; GO:0043167 ion binding F; GO:0043226 organelle C; GO:0005575 cellular_component C; GO:0005622 intracellular C; GO:0003674 molecular_function F
Chv1VELVK21_0055765	356	-	-	-	-	12.44	5.49	7.65	20.824	300.78	129.87	125.38	0	0	0	17922.2	0	0	0	17922.2	0	0	0	17922.2	-
Chv1VELVK55_0060634	975	Chymotrypsin BI [Zootermopsis nevadensis]	KDR14900	1.66e-12	89	0	0	0	72512.9	1217	129.3	124.83	0	0	0	72512.9	0	0	0	72512.9	0	0	0	72512.9	GO:0008150 biological_process P; GO:0008233 peptidase activity F
Chv1VELVK45_0014472	2296	Sialin [Zootermopsis nevadensis]	KDR06530	1.31e-87	484	58	2.44	3.4	47.1279	3171	129.09	124.63	26	0.48	1.06	63.0179	180	4.05	4.47	24.9433	12	0.96	1.93	34.8394	-
Chv1SOAPK85_0001400	835	hypothetical protein, partial [Bordetella pertussis]	WP_042983093	4.81e-08	105	8.77	1.16	1.61	96.9917	988.16	126.58	122.21	33.01	1.94	4.25	15.4689	10.55	0.68	0.75	132.34	3.6	1	2.01	36.1742	-
Chv1VELVK65_0005305	5727	PREDICTED: RING finger protein nhl-1 [Tribolium castaneum]	XP_008197968	0	1398	408.72	6.62	9.22	16.9232	8022.44	125.51	121.17	1092.43	7.8	17.08	3.79572	1418.14	12.63	13.93	8.01061	166.21	4.98	9.98	6.3647	GO:0043167 ion binding F; GO:0003674 molecular_function F; GO:0005622 intracellular C
Chv1VELVK85_0007655	731	PREDICTED: cytoglobin-2 [Fopius arisanus]	XP_011310255	7.68e-30	174	66.23	10.32	14.39	10.8014	829.86	125.48	121.14	13	0.9	1.98	32.9734	88.78	6.58	7.25	13.2333	0	0	0	49446.2	-
Chv1VELVK25_0044273	1037	Chymotrypsin BI [Zootermopsis nevadensis]	KDR11874	3.61e-70	320	0	0	0	75617.8	1269.11	125.36	121.03	0	0	0	75617.8	12.97	0.66	0.73	138.31	0	0	0	75617.8	GO:0008150 biological_process P; GO:0008233 peptidase activity F
Chv1TRINITY_0071596	683	-	-	-	-	0	0	0	45224.7	759.01	125.19	120.86	0	0	0	45224.7	14.05	1.12	1.23	76.3715	0	0	0	45224.7	-
Chv1VELVK85_0012645	754	conserved Plasmodium protein, unknown function [Plasmodium falciparum 3D7]	XP_001348296	3.3e-10	224	0	0	0	50693.8	850.8	123.71	119.43	0	0	0	50693.8	0	0	0	50693.8	0	0	0	50693.8	-
Chv1SOAPK85_0000075	648	PREDICTED: race-specific elicitor A4-like [-sonia vitripennis]	XP_003428113	6.36e-06	62	0	0	0	41562.8	697.55	123.21	118.95	0	0	0	41562.8	0	0	0	41562.8	0	0	0	41562.8	-
Chv1VELVK85_0012767	862	trypsin [Anopheles gambiae]	CAA80515	4.06e-65	236	0	0	0	58408	980.27	120.78	116.61	2.81	0.16	0.35	179.759	0	0	0	58408	0	0	0	58408	GO:0008150 biological_process P; GO:0008233 peptidase activity F
Chv1SOAPK65_0001647	445	predicted protein [Nematostella vectensis]	XP_001640234	8.83e-08	142	12.26	3.78	5.26	28.2648	402.36	120.69	116.52	2.47	0.34	0.75	83.9067	5	0.64	0.7	113.42	2	1.65	3.31	26.5006	-
Chv1SOAPK75_0000682	740	conserved Plasmodium protein, unknown function [Plasmodium berghei ANKA]	CDS44732	3.23e-08	154	0	0	0	48211	809.13	120.47	116.3	2	0.14	0.3	208.21	0	0	0	48211	0	0	0	48211	-
Chv1SOAPK55_0087841	331	hypothetical protein X777_01029 [Cerapachys biroi]	EZA46903	2.7e-08	81	1.95	0.98	1.37	103.071	234.82	115.59	111.59	1.91	0.44	0.96	63.2628	22.56	4.04	4.45	14.725	0	0	0	13992.2	-
Chv1VELVK75_0011963	379	GD11826 [Drosophila simulans]	XP_002082912	4.52e-19	63	0	0	0	17614.2	295.61	114.64	110.68	0	0	0	17614.2	36.23	5.54	6.11	11.5472	0	0	0	17614.2	-
Chv1VELVK29_0006993	2153	Katanin p60 ATPase-containing subunit A-like 1 [Zootermopsis nevadensis]	KDR08012	0	527	493	22.24	31	4.53308	2592	113.07	109.16	404	8.06	17.63	3.31612	1084	26.04	28.73	3.38598	67	5.77	11.56	5.10132	GO:0016887 ATPase activity F; GO:0008150 biological_process P; GO:0043167 ion binding F; GO:0008092 cytoskeletal protein binding F
Chv0TRINITY_0036164	400	-	-	-	-	9	3.27	4.56	30.322	317	112.47	108.58	3	0.49	1.08	54.4616	35	5.03	5.55	12.8175	0	0	0	18888.7	-
Chv1VELVK75_0000991	702	Cytochrome P450 6j1, partial [Zootermopsis nevadensis]	KDR16543	1.48e-16	95	113	18.54	25.84	5.29605	694.16	110.52	106.7	6.28	0.46	1.01	57.0551	43	3.33	3.67	22.8479	0	0	0	41360.8	GO:0008150 biological_process P; GO:0016491 oxidoreductase activity F; GO:0043167 ion binding F; GO:0003674 molecular_function F
Chv1VELVK29_0092132	493	-	-	-	-	0	0	0	25515.4	428.22	110.26	106.45	0	0	0	25515.4	0	0	0	25515.4	0	0	0	25515.4	-
Chv1VELVK65_0051980	568	-	-	-	-	0	0	0	31036.9	520.89	109.8	106.01	51.49	5.01	10.96	5.22814	0	0	0	31036.9	0	0	0	31036.9	-
Chv1SOAPK29_0152845	1716	-	-	-	-	345.98	19.97	27.83	4.90082	1966.61	109.79	106	65.44	1.67	3.66	15.5312	413.36	12.53	13.83	6.73679	9.95	1.11	2.23	26.0577	-
Chv1VELVK25_0010585	3955	Serpin B9 [Zootermopsis nevadensis]	KDR10950	4.62e-152	413	1457.27	34.59	48.21	2.81697	4761.12	109.21	105.44	803.2	8.42	18.42	3.06384	1752.31	22.68	25.02	3.8475	48.02	2.13	4.26	13.0738	-
Chv1VELVK25_0104448	542	PREDICTED: protein NPC2 homolog [Fopius arisanus]	XP_011305854	2.89e-26	127	0	0	0	28481.4	478	107.52	103.8	0	0	0	28481.4	0	0	0	28481.4	0	0	0	28481.4	-
ChvKITESOAP_0002288	1759	PREDICTED: uncharacterized protein LOC105277358 isoform X1 [Cerapachys biroi]	XP_011333948	9.12e-136	290	387.15	21.75	30.31	4.39981	1975.65	107.34	103.63	132.16	3.29	7.19	7.72625	990.78	29.29	32.31	2.82365	71.19	7.73	15.48	3.65944	GO:0005575 cellular_component C
Chv1VELVK85_0012727	396	-	-	-	-	0	0	0	17661.3	296.4	106.89	103.2	5.26	0.88	1.93	29.0794	0	0	0	17661.3	0	0	0	17661.3	-
Chv1TRINITY_0075265	725	hypothetical protein YQE_12947, partial [Dendroctonus ponderosae]	ENN70443	3.47e-06	33	2.01	0.32	0.44	295.371	693.51	105.97	102.3	2.46	0.17	0.38	145.205	2.78	0.21	0.23	350.273	0	0	0	41322.1	GO:0008150 biological_process P; GO:0005576 extracellular region C; GO:0003674 molecular_function F
Chv1VELVK35_0008000	2027	PREDICTED: probable cytochrome P450 304a1 [Bactrocera cucurbitae]	XP_011184680	1.94e-112	513	32.13	1.55	2.16	60.3914	2251.45	104.82	101.2	38.36	0.82	1.79	30.33	38.69	0.99	1.09	82.354	5.18	0.48	0.96	57.2907	GO:0008150 biological_process P; GO:0016491 oxidoreductase activity F; GO:0043167 ion binding F; GO:0003674 molecular_function F
Chv1VELVK21_0031791	5243	Rec-me: Full=Annulin; Alt-me: Full=Protein-glutamine gamma-glutamyltransferase; Alt-me: Full=Transglutami-se [Schistocerca america-]	P52183	0	775	165	2.93	4.08	31.6066	6049	103.64	100.05	568	4.44	9.72	5.50444	1314	12.79	14.11	6.51878	71	2.33	4.67	11.2343	-
Chv1VELVK45_0025445	1257	PREDICTED: retinol dehydroge-se 14 [-sonia vitripennis]	XP_001608180	1.87e-141	300	87	7.11	9.9	12.9809	1310.01	103.58	100	36	1.3	2.85	18.8043	146.2	6.12	6.75	12.6867	29	4.71	9.44	5.95638	GO:0008150 biological_process P; GO:0016491 oxidoreductase activity F
Chv1VELVK85_0012311	255	-	-	-	-	1	0.86	1.2	103.704	122	103.37	99.8	1	0.4	0.89	62.5247	12.42	3.04	3.35	13.8852	0	0	0	7270.07	-
Chv1VELVK65_0012130	1245	UDP-glucuronosyltransferase 2C1 [Zootermopsis nevadensis]	KDR22769	4.65e-97	336	3.53	0.29	0.41	312.423	1284.32	102.67	99.12	11.86	0.43	0.95	55.932	101.17	4.27	4.72	17.9726	0	0	0	76524	GO:0008150 biological_process P; GO:0016757 transferase activity, transferring glycosyl groups F
Chv1SOAPK85_0000074	709	PREDICTED: race-specific elicitor A4-like [-sonia vitripennis]	XP_003428113	8.22e-06	62	0	0	0	38569.4	647.31	101.76	98.24	0	0	0	38569.4	29.42	2.25	2.48	31.1326	0	0	0	38569.4	GO:0008150 biological_process P; GO:0005576 extracellular region C; GO:0003674 molecular_function F
Chv0TRINITY_0006130	670	R--binding protein 8A-like protein [Coptotermes formosanus]	AGM32802	9.74e-91	153	160.32	27.93	38.92	3.16761	589.02	99.6	96.16	62.47	4.86	10.64	4.87297	247.41	20.12	22.2	3.37107	38.65	14.98	30	2.00956	-
Chv1VELVK85_0001281	1321	Serine protei-se stubble [Zootermopsis nevadensis]	KDR12650	2.96e-161	324	278.28	21.49	29.95	4.12074	1330.02	99.4	95.96	121	4.14	9.06	5.68108	563.52	22.39	24.7	3.34211	26	3.97	7.96	6.74508	GO:0008150 biological_process P; GO:0008233 peptidase activity F
Chv1VELVK75_0001663	1847	PREDICTED: isocitrate dehydroge-se [-DP]	XP_970446	0	442	66.65	3.55	4.95	24.3729	1884.44	97.06	93.71	16.48	0.39	0.85	59.0723	29.99	0.84	0.93	88.91	52.1	5.35	10.71	4.7694	GO:0044281 small molecule metabolic process P; GO:0006091 generation of precursor metabolites and energy P; GO:0016491 oxidoreductase activity F; GO:0005739 mitochondrion C; GO:0043167 ion binding F; GO:0003674 molecular_function F
Chv1VELVK21_0041131	3211	PREDICTED: elongation of very long chain fatty acids protein AAEL008004 isoform X1 [Tribolium castaneum]	XP_968636	1.43e-137	266	108.58	3.2	4.47	26.9503	3394.33	96.81	93.47	62	0.81	1.77	28.2935	160.15	2.56	2.82	30.0089	7	0.39	0.78	63.9226	-
Chv1VELVK85_0012676	424	-	-	-	-	0	0	0	17366.9	291.46	94.22	90.97	0	0	0	17366.9	3.01	0.41	0.45	136.053	0	0	0	17366.9	-
Chv0TRINITY_0010903	354	-	-	-	-	16	7.13	9.94	11.4688	213	92.88	89.67	25	5.09	11.14	4.40257	70.36	11.64	12.84	4.28574	1	1.52	3.05	28.0277	-
Chv1VELVK21_0031735	2567	-	-	-	-	255.31	9.54	13.3	8.64337	2559.51	92.49	89.29	351.79	5.81	12.72	3.76053	1002.23	20.12	22.2	3.61632	20.11	1.42	2.85	16.7816	-
Chv1VELVK29_0072749	1280	Trypsin-1 [Zootermopsis nevadensis]	KDR20688	4.7e-80	248	7	0.56	0.78	146.276	1190	92.17	88.99	9	0.32	0.7	68.2772	51	2.09	2.31	33.0267	2	0.32	0.64	78.3748	GO:0008150 biological_process P; GO:0008233 peptidase activity F
Chv1VELVK65_0045989	494	-	-	-	-	0	0	0	21076.5	353.72	90.81	87.67	0	0	0	21076.5	0	0	0	21076.5	0	0	0	21076.5	-
Chv1VELVK85_0012673	570	-	-	-	-	0	0	0	25361.7	425.64	89.29	86.21	33.94	3.28	7.19	6.48067	61.06	5.92	6.53	9.86776	0	0	0	25361.7	-
Chv1VELVK25_0015440	5568	Nidogen-2 [Zootermopsis nevadensis]	KDR14602	0	1308	390.95	6.52	9.08	12.1203	5495.84	88.51	85.45	733.74	5.4	11.81	3.87143	1195.41	10.95	12.08	6.5102	38.36	1.18	2.37	18.8915	-
Chv1SOAPK55_0003404	461	-	-	-	-	0	0	0	18490.6	310.32	88.23	85.18	23.69	3.12	6.83	6.7685	0	0	0	18490.6	0	0	0	18490.6	-
Chv1VELVK21_0099802	1003	Brachyurin, partial [Zootermopsis nevadensis]	KDR11873	9.47e-57	239	1	0.11	0.15	728.171	856.74	88.02	84.98	0	0	0	51047.7	0	0	0	51047.7	0	0	0	51047.7	GO:0008150 biological_process P; GO:0008233 peptidase activity F
Chv1SOAPK85_0000176	954	PREDICTED: uncharacterized protein LOC100212421 [Hydra vulgaris]	XP_004208070	1.08e-08	171	0	0	0	48029.3	806.08	87.89	84.85	0	0	0	48029.3	0	0	0	48029.3	0	0	0	48029.3	-
Chv1SOAPK85_0010787	617	26-kDa lectin [Periplaneta america-]	BAA32800	1.74e-16	126	0	0	0	27647.3	464	87.45	84.43	1	0.09	0.19	237.775	3	0.27	0.29	217.305	1	0.44	0.89	61.053	-
Chv1VELVK85_0012761	521	conserved Plasmodium protein, unknown function [Plasmodium berghei ANKA]	CDS44732	5.64e-06	128	0	0	0	21724.2	364.59	86.7	83.71	0	0	0	21724.2	0	0	0	21724.2	0	0	0	21724.2	-
Chv1VELVK65_0041208	195	PREDICTED: uncharacterized protein LOC103956333 [Pyrus x bretschneideri]	XP_009366572	8.32e-19	64	14	25.39	35.39	2.95415	48	86.41	83.42	0	0	0	2860.96	6	2.07	2.28	11.2878	0	0	0	2860.96	-
Chv1SOAPK85_0000076	733	PREDICTED: race-specific elicitor A4-like [-sonia vitripennis]	XP_003428113	9.37e-06	62	1.99	0.31	0.43	243.861	566.91	85.42	82.47	0	0	0	33778.9	0	0	0	33778.9	0	0	0	33778.9	GO:0008150 biological_process P; GO:0005576 extracellular region C; GO:0003674 molecular_function F
Chv1SOAPK85_0000250	672	-	-	-	-	0	0	0	29720.2	498.79	84.02	81.11	0	0	0	29720.2	6	0.49	0.54	117.26	0	0	0	29720.2	-
Chv1VELVK75_0035334	332	putative fibronectin type III domain protein [Butyrivibrio crossotus CAG:259]	WP_021960648	2.25e-06	109	7	3.5	4.88	20.6525	168	82.24	79.39	0	0	0	10010.9	5	0.89	0.98	47.3596	0	0	0	10010.9	-
Chv1VELVK85_0012669	338	-	-	-	-	0	0	0	10338.6	173.5	82.19	79.34	0	0	0	10338.6	0	0	0	10338.6	0	0	0	10338.6	-
Chv1SOAPK75_0002035	825	PREDICTED: hypothetical protein LOC100429651 [Macaca mulatta]	XP_002798892	3.73e-06	148	0	0	0	37131	623.17	81.02	78.22	1.52	0.09	0.2	210.711	0	0	0	37131	0	0	0	37131	-
Chv1TRINITY_0050069	1918	cAMP-dependent protein ki-se inhibitor beta, putative [Pediculus humanus corporis]	XP_002430533	2.06e-13	72	290	14.82	20.66	4.77173	1605	79.34	76.6	223	5.04	11.03	3.71999	647	17.5	19.3	3.51272	57	5.6	11.22	3.71297	-
Chv1SOAPK55_0008386	868	-	-	-	-	1	0.13	0.18	537.45	632.34	77.26	74.59	1	0.06	0.12	324.037	18.66	1.15	1.27	47.9273	2	0.53	1.06	41.6472	-
Chv1VELVK21_0044546	1604	hypothetical protein DAPPUDRAFT_200252 [Daphnia pulex]	EFX74132	2.71e-68	227	55.26	3.44	4.79	19.8596	1273.13	76.57	73.92	61.28	1.69	3.69	10.737	115.05	3.74	4.13	15.667	0	0	0	75857.3	GO:0008150 biological_process P; GO:0016491 oxidoreductase activity F
Chv1SOAPK75_0005176	508	-	-	-	-	7.45	1.89	2.63	35.8641	310.47	76.55	73.9	23.83	2.72	5.94	6.73201	76.77	8.44	9.32	5.72535	20.78	13.03	26.1	1.97009	-
Chv1VELVK55_0039202	1057	PREDICTED: troponin C, isoform 2-like [Bombyx mori]	XP_004923640	1.45e-15	102	0	0	0	46525.4	780.84	75.42	72.82	52.39	2.32	5.08	7.70255	4.3	0.22	0.24	255.737	0	0	0	46525.4	-
Chv1VELVK65_0038644	289	hypothetical protein XAC3610_10050001 [Xanthomo-s citri pv. citri]	CEH44534	2.24e-27	54	9	5.88	8.2	10.9055	114	73.2	70.67	0	0	0	6793.41	9.76	2.05	2.26	16.5024	0	0	0	6793.41	-
Chv1SOAPK75_0037405	597	chemosensory protein [Calliphora stygia]	AID61322	2.07e-30	96	0	0	0	22113.3	371.12	73.11	70.58	0	0	0	22113.3	0	0	0	22113.3	0	0	0	22113.3	-
Chv1VELVK85_0012621	702	hypothetical protein AaeL_AAEL013118 [Aedes aegypti]	XP_001656375	5.92e-34	209	0	0	0	27048.5	453.95	72.28	69.78	0	0	0	27048.5	0	0	0	27048.5	0	0	0	27048.5	-
Chv1VELVK21_0014621	3290	PREDICTED: uncharacterized protein LOC103571289 [Microplitis demolitor]	XP_008547636	1.35e-161	677	143.67	4.13	5.76	15.4867	2580.78	71.76	69.28	351.02	4.46	9.76	3.8001	390.57	6.09	6.72	9.3565	11.77	0.64	1.27	28.9088	-
Chv1SOAPK29_0150610	1136	hypothetical protein KGM_09264 [Da-us plexippus]	EHJ74795	2.61e-83	305	0	0	0	47989.4	805.41	71.53	69.06	59.4	2.42	5.29	7.00744	2.62	0.12	0.13	431.408	24	4.43	8.87	4.42495	-
Chv1TRINITY_0059450	2813	hypothetical protein L798_03777, partial [Zootermopsis nevadensis]	KDR24122	1.5e-96	198	581	19.71	27.47	3.1664	2133.7	69.97	67.55	123	1.84	4.03	8.96571	780.27	14.27	15.74	3.87225	75.59	4.84	9.69	3.72215	-
Chv1VELVK75_0017768	329	-	-	-	-	4.22	2.15	2.99	28.5996	140.44	69.91	67.49	6.25	1.46	3.19	11.5996	17.13	3.09	3.4	11.5949	0	0	0	8368.77	-
Chv1VELVK21_0000667	279	Cell wall-associated hydrolase, partial [Medicago truncatula]	XP_003637074	3.26e-29	93	0	0	0	6018.84	101	69.87	67.46	1	0.33	0.72	51.7638	0	0	0	6018.84	0	0	0	6018.84	GO:0009536 plastid C
Chv1VELVK35_0023641	2215	UTP--glucose-1-phosphate uridylyltransferase [Zootermopsis nevadensis]	KDR15697	0	510	182.95	8.01	11.16	7.7177	1637.7	69.29	66.89	21.18	0.41	0.9	39.9502	357.65	8.35	9.21	6.4839	1.43	0.12	0.24	150.787	GO:0044281 small molecule metabolic process P; GO:0016779 nucleotidyltransferase activity F; GO:0034641 cellular nitrogen compound metabolic process P
Chv1VELVK75_0036796	419	-	-	-	-	0	0	0	12468	209.24	68.92	66.54	0	0	0	12468	0	0	0	12468	0	0	0	12468	-
Chv1VELVK85_0004327	1336	-	-	-	-	24.32	1.85	2.58	32.5012	917.27	67.68	65.34	90.88	3.07	6.72	5.2165	58.69	2.3	2.54	22.1233	0	0	0	54654.3	-
Chv1VELVK85_0006721	601	-	-	-	-	5.18	1.04	1.45	56.689	341.51	66.67	64.37	10.49	0.94	2.07	16.8141	99.4	9.09	10.03	4.86429	7.57	3.5	7.02	5.94752	-
Chv1VELVK21_0018066	4153	hypothetical protein L798_06380 [Zootermopsis nevadensis]	KDR19582	6.02e-06	87	325.13	7.34	10.22	7.98103	3009.66	65.62	63.35	434.36	4.33	9.47	3.58133	799.41	9.85	10.86	5.33117	181.63	7.64	15.29	2.18505	-
Chv1VELVK85_0004672	302	-	-	-	-	4.77	2.85	3.97	20.1308	111.69	65.57	63.3	6	1.66	3.63	9.60914	0	0	0	6655.77	0	0	0	6655.77	-
Chv1VELVK85_0008454	1246	PREDICTED: TPPP family protein CG4893-like [Bombus terrestris]	XP_003401216	1.2e-68	149	70	5.78	8.05	10.1107	821	65.57	63.3	161	5.89	12.89	2.63564	292	12.33	13.6	3.98124	17	2.79	5.59	6.36767	-
Chv1VELVK65_0043928	2163	Lysyl oxidase-like protein 2 [Zootermopsis nevadensis]	KDR14196	2.1e-10	107	59	2.65	3.69	21.9594	1503	65.24	62.98	328	6.51	14.25	2.36844	303	7.24	7.99	7.0238	22	1.89	3.78	9.00806	-
Chv1VELVK55_0060619	478	-	-	-	-	0	0	0	14257.9	239.28	64.46	62.23	0	0	0	14257.9	0	0	0	14257.9	0	0	0	14257.9	-
Chv1VELVK85_0012708	898	-	-	-	-	0	0	0	32561.1	546.47	64.07	61.86	0	0	0	32561.1	0	0	0	32561.1	0	0	0	32561.1	-
Chv1VELVK25_0005539	635	-	-	-	-	0	0	0	20905.5	350.85	63.65	61.45	11.98	1	2.19	15.1271	23.46	2.02	2.23	21.1573	0	0	0	20905.5	-
Chv1VELVK21_0085102	1322	PREDICTED: zinc carboxypeptidase A 1-like [Megachile rotundata]	XP_003704787	3.92e-144	391	2	0.15	0.22	363.388	849	63.39	61.2	0	0	0	50586.6	4	0.16	0.18	298.792	3	0.46	0.92	37.2914	-
Chv1VELVK85_0008954	420	A-phase-promoting complex subunit 11 [Zootermopsis nevadensis]	KDR19494	4.28e-48	84	0	0	0	11494.5	192.9	63.3	61.11	0	0	0	11494.5	0	0	0	11494.5	0	0	0	11494.5	GO:0005634 nucleus C; GO:0006464 cellular protein modification process P; GO:0043167 ion binding F; GO:0043234 protein complex C; GO:0003674 molecular_function F
Chv1SOAPK35_0005563	609	-	-	-	-	0	0	0	19476.7	326.87	62.69	60.52	0	0	0	19476.7	0	0	0	19476.7	0	0	0	19476.7	-
Chv1VELVK85_0012261	299	-	-	-	-	16.5	10.07	14.03	5.42912	103.97	62.27	60.12	3.39	0.96	2.09	15.8144	41.37	8.35	9.21	3.55736	0	0	0	6195.8	-
Chv1VELVK85_0012779	450	AGAP002851-PA [Anopheles gambiae str. PEST]	XP_312063	7.38e-17	141	0	0	0	12405.5	208.19	61.39	59.27	0	0	0	12405.5	2	0.25	0.28	145.686	0	0	0	12405.5	-
Chv1VELVK21_0057943	2050	PREDICTED: putative fatty acyl-CoA reductase CG5065 [Tribolium castaneum]	XP_966905	1.77e-165	503	53	2.52	3.51	21.6148	1329	61.12	59.01	96	2.02	4.42	7.1549	244.02	6.16	6.8	7.71165	1	0.09	0.18	174.865	-
Chv1SOAPK85_0003072	966	PREDICTED: hypothetical protein LOC100429651 [Macaca mulatta]	XP_002798892	7.69e-09	225	0	0	0	33737.2	566.21	60.82	58.72	0	0	0	33737.2	0	0	0	33737.2	0	0	0	33737.2	-
Chv1VELVK75_0012383	3373	PREDICTED: transient receptor potential channel pyrexia [Tribolium castaneum]	XP_966629	0	982	57	1.6	2.23	33.3459	2205	59.73	57.66	34	0.42	0.92	33.5124	123	1.87	2.06	25.3809	0	0	0	131380	GO:0055085 transmembrane transport P; GO:0022857 transmembrane transporter activity F; GO:0005575 cellular_component C; GO:0003674 molecular_function F
Chv1SOAPK75_0004729	888	conserved Plasmodium protein, unknown function [Plasmodium berghei ANKA]	CDS44732	9.74e-06	150	0	0	0	29712.4	498.66	59.26	57.21	0	0	0	29712.4	0	0	0	29712.4	0	0	0	29712.4	-
Chv1VELVK21_0106378	880	allergen [Periplaneta america-]	AAC34312	2.32e-31	201	1	0.12	0.17	417.085	490.72	58.96	56.92	0	0	0	29239.3	0	0	0	29239.3	0	0	0	29239.3	-
ChvKITESOAP_0112069	284	hypothetical protein [Taylorella asinigenitalis]	WP_015552016	2.69e-23	76	1	0.68	0.94	74.8069	88	58.61	56.59	0	0	0	5244.26	8	1.72	1.89	15.5336	0	0	0	5244.26	-
Chv1VELVK21_0022489	839	beta-1,3-glucan recognition protein 4a [Thitarodes pui]	ADZ45541	1.22e-27	151	129.11	16.96	23.64	3.05736	457.85	58.31	56.29	14.16	0.83	1.81	16.703	115.9	7.41	8.18	5.59309	19.77	5.48	10.97	3.05364	-
Chv1VELVK65_0050245	744	allergen [Periplaneta america-]	AAC34312	2.42e-31	180	0	0	0	23432.4	393.26	58.15	56.14	0	0	0	23432.4	0	0	0	23432.4	1	0.33	0.66	51.7454	-
Chv1SOAPK85_0010665	585	PREDICTED: hemolymph lipopolysaccharide-binding protein-like [-sonia vitripennis]	XP_008203348	1.6e-12	94	0	0	0	16923.6	284.02	57.51	55.52	0	0	0	16923.6	0	0	0	16923.6	0	0	0	16923.6	-
Chv1VELVK75_0001260	14475	Nesprin-1 [Zootermopsis nevadensis]	KDR09330	0	2442	701.74	4.42	6.16	11.5754	9421.13	57.35	55.37	0	0	0	561336	547.69	1.92	2.12	24.3576	0	0	0	561336	GO:0008150 biological_process P; GO:0005575 cellular_component C; GO:0003674 molecular_function F
Chv1VELVK85_0012647	1060	PREDICTED: pancreatic lipase-related protein 2-like [-sonia vitripennis]	XP_001605911	4.33e-68	317	0	0	0	35494.9	595.71	57.35	55.37	0	0	0	35494.9	0	0	0	35494.9	0	0	0	35494.9	GO:0003674 molecular_function F
Chv1VELVK25_0009493	7360	Putative epidermal cell surface receptor [Zootermopsis nevadensis]	KDR18539	0	928	957.39	11.99	16.71	4.1152	4569.51	55.29	53.38	484.23	2.67	5.85	4.87748	1634.49	11.3	12.47	3.95884	47.8	1.1	2.21	12.6054	-
Chv1VELVK85_0009483	843	Hemolymph lipopolysaccharide-binding protein [Zootermopsis nevadensis]	KDR17640	4.82e-71	218	27.89	3.64	5.08	13.4625	435.68	55.16	53.26	6.69	0.39	0.85	33.6185	29.38	1.87	2.06	20.9829	3.43	0.94	1.89	16.7396	-
Chv1VELVK35_0079429	968	AGAP008292-PA [Anopheles gambiae str. PEST]	XP_317173	1e-64	236	0	0	0	29242.3	490.77	52.59	50.77	0	0	0	29242.3	0	0	0	29242.3	0	0	0	29242.3	GO:0008150 biological_process P; GO:0008233 peptidase activity F
Chv1SOAPK85_0011319	826	hypothetical protein ZHAS_00002711 [Anopheles sinensis]	KFB35793	7.81e-11	130	0	0	0	23866.8	400.55	52	50.2	0	0	0	23866.8	0	0	0	23866.8	0	0	0	23866.8	-
Chv1VELVK35_0017241	1960	PREDICTED: F-box/LRR-repeat protein 7-like [Megachile rotundata]	XP_003703881	0	511	0	0	0	63859.8	1071.77	51.75	49.96	0	0	0	63859.8	125.58	3.32	3.66	12.0834	0	0	0	63859.8	GO:0003674 molecular_function F
Chv0TRINITY_0009948	1108	PREDICTED: probable cytochrome P450 304a1 [Bactrocera cucurbitae]	XP_011184680	7.63e-79	333	57.46	5.43	7.56	8.3718	558.04	51.02	49.26	20.14	0.84	1.85	14.3158	97.55	4.65	5.13	8.09898	0	0	0	33250.4	-
Chv1VELVK85_0002308	1604	Rec-me: Full=Cytochrome P450 9e2; Alt-me: Full=CYPIXE2 [Blattella germanica]	Q964T2	7.26e-163	507	164.23	10.21	14.23	4.41625	841.24	50.59	48.85	6.31	0.17	0.38	68.8155	79.46	2.58	2.85	14.9877	0	0	0	50124.2	GO:0008150 biological_process P; GO:0016491 oxidoreductase activity F; GO:0043167 ion binding F; GO:0043226 organelle C; GO:0005575 cellular_component C; GO:0005622 intracellular C; GO:0003674 molecular_function F
Chv1VELVK85_0000064	850	R- recognition motif (RRM), partial [Coptotermes formosanus]	AGM32678	6.09e-99	163	83.37	10.78	15.02	4.13679	400.05	50.14	48.41	45.35	2.61	5.71	4.55885	108.18	6.82	7.53	5.2357	10.48	2.85	5.71	5.03284	GO:0003674 molecular_function F
Chv1TRINITY_0125416	613	hypothetical protein L798_05280 [Zootermopsis nevadensis]	KDR23319	1.01e-08	65	0	0	0	15552	261	49.62	47.9	0	0	0	15552	29	2.6	2.86	12.735	0	0	0	15552	-
Chv1VELVK85_0002984	1713	GM12209 [Drosophila sechellia]	XP_002037267	3.66e-90	372	202.38	11.7	16.31	3.70676	870.1	48.67	46.99	121.65	3.11	6.81	3.69673	268.48	8.16	9	4.58894	68.04	7.62	15.26	1.68629	GO:0055085 transmembrane transport P; GO:0022857 transmembrane transporter activity F; GO:0005575 cellular_component C; GO:0006810 transport P
Chv1VELVK21_0019743	1229	Nucleosome assembly protein 1-like 4 [Zootermopsis nevadensis]	KDR23730	3.39e-138	314	25.24	2.12	2.95	20.3937	597.32	48.46	46.79	104.83	3.9	8.53	2.94497	101.55	4.35	4.8	8.32765	10.38	1.73	3.47	7.58688	GO:0005634 nucleus C; GO:0051276 chromosome organization P; GO:0006461 protein complex assembly P; GO:0006259 D- metabolic process P
Chv1VELVK25_0087158	449	-	-	-	-	2	0.61	0.85	69.7729	163	48.23	46.56	0	0	0	9712.95	9.03	1.14	1.26	25.4969	7	5.67	11.35	3.06995	-
Chv1SOAPK21_0001242	506	PREDICTED: endocuticle structural glycoprotein ABD-4-like [Microplitis demolitor]	XP_008552542	2.5e-11	41	5.15	1.31	1.83	32.2461	193.13	47.89	46.23	28.25	3.24	7.09	3.5328	52.41	5.79	6.39	5.21628	0	0	0	11508.2	-
Chv1VELVK45_0005457	1933	cytochrome P450 CYP304H1v4 [Laodelphax striatella]	AFU86426	1.49e-110	474	0	0	0	57671.5	967.91	47.44	45.8	0	0	0	57671.5	65.79	1.76	1.95	20.8262	3.97	0.39	0.77	32.1324	-
Chv1SOAPK25_0002423	459	-	-	-	-	0	0	0	9696.86	162.73	46.57	44.96	0	0	0	9696.86	0	0	0	9696.86	0	0	0	9696.86	-
Chv1SOAPK65_0009913	699	PREDICTED: pancreatic lipase-related protein 2-like [-sonia vitripennis]	XP_001605911	1.11e-57	216	1	0.16	0.23	247.034	290.64	46.53	44.92	0	0	0	17318.1	1	0.08	0.09	402.035	0	0	0	17318.1	-
Chv1SOAPK85_0001531	777	-	-	-	-	3	0.43	0.6	94.9652	332	46.49	44.88	1	0.06	0.14	170.134	28.58	1.98	2.19	16.437	0	0	0	19782.4	-
Chv1SOAPK55_0071874	230	-	-	-	-	1	1.11	1.55	35.7107	42	46.11	44.52	0	0	0	2503.47	2	0.56	0.61	29.4	0	0	0	2503.47	-
Chv1VELVK35_0023063	651	putative corticosteroid 11-beta-dehydroge-se, partial [Coptotermes formosanus]	AGM32818	3.76e-24	81	4.1	0.74	1.03	54.9996	262.44	46.08	44.48	0	0	0	15637.8	0	0	0	15637.8	0	0	0	15637.8	GO:0008150 biological_process P; GO:0016491 oxidoreductase activity F
Chv1VELVK29_0028042	1418	hypothetical protein LOTGIDRAFT_110173, partial [Lottia gigantea]	XP_009045447	8.76e-30	216	55.26	3.94	5.49	10.3944	666.34	45.97	44.39	46.07	1.46	3.18	7.47464	19.47	0.72	0.79	48.4056	0	0	0	39703.2	GO:0008150 biological_process P; GO:0016491 oxidoreductase activity F
Chv1VELVK55_0017612	449	-	-	-	-	9.63	2.92	4.08	13.6117	152.24	45.05	43.49	10.53	1.44	3.16	7.46748	52.8	6.66	7.35	4.08162	0	0	0	9071.84	-
Chv1SOAPK85_0011489	938	-	-	-	-	0	0	0	24000.2	402.79	44.81	43.27	0	0	0	24000.2	3.71	0.21	0.23	152.769	0	0	0	24000.2	-
Chv1TRINITY_0060718	674	Cell wall-associated hydrolase, partial [Medicago truncatula]	XP_003637074	5.65e-79	224	0	0	0	15909.5	267	44.8	43.25	2	0.15	0.34	68.7088	6	0.48	0.53	62.7704	0	0	0	15909.5	-
Chv1VELVK65_0009327	13370	Muscle M-line assembly protein unc-89, partial [Zootermopsis nevadensis]	KDR21740	4.43e-06	44	0.63	0	0.01	9084.19	6790.05	44.79	43.24	0	0	0	404569	21.01	0.08	0.09	457.132	0.26	0	0.01	3414.71	GO:0003674 molecular_function F
Chv1TRINITY_0125410	396	AGAP005315-PA-like protein [Anopheles sinensis]	KFB44424	1.16e-08	57	0	0	0	7349.91	123.34	44.48	42.94	0	0	0	7349.91	0	0	0	7349.91	0	0	0	7349.91	-
Chv1SOAPK85_0002942	720	hypothetical protein L798_04130 [Zootermopsis nevadensis]	KDR21071	7.51e-39	219	7.18	1.14	1.59	34.4632	287.55	44.33	42.79	13.62	0.97	2.11	10.9061	0	0	0	17134	6.27	2.17	4.35	6.04577	-
Chv1VELVK75_0036820	1142	conserved hypothetical protein [Pediculus humanus corporis]	XP_002423928	7.65e-105	262	0	0	0	29810.7	500.31	44.17	42.64	41.37	1.67	3.66	6.24972	7.43	0.34	0.38	95.0523	0	0	0	29810.7	-
Chv1SOAPK35_0002447	592	hypothetical protein [Rickettsia felis]	WP_039595416	4.42e-54	140	9	1.85	2.57	20.9485	219	43.63	42.12	3	0.28	0.6	37.6258	10	0.93	1.03	30.9408	0	0	0	13049.6	-
Chv1VELVK65_0051965	390	-	-	-	-	0	0	0	6944.15	116.53	43.09	41.6	0	0	0	6944.15	0	0	0	6944.15	0	0	0	6944.15	-
Chv1VELVK25_0087718	8746	Ptx1 homeodomain protein, putative [Pediculus humanus corporis]	XP_002426081	2.31e-97	276	0	0	0	252219	4233.08	42.95	41.47	2.21	0.01	0.02	986.161	144.62	0.84	0.93	41.4422	3	0.06	0.12	185.93	GO:0005634 nucleus C; GO:0003677 D- binding F; GO:0001071 nucleic acid binding transcription factor activity F; GO:0034641 cellular nitrogen compound metabolic process P; GO:0009058 biosynthetic process P
Chv1VELVK85_0008786	704	GK16520 [Drosophila willistoni]	XP_002067601	2.85e-31	65	6.25	1.02	1.42	37.208	270.32	42.88	41.4	4.8	0.35	0.77	29.0578	18.98	1.46	1.61	20.1442	1	0.36	0.72	35.5696	GO:0043167 ion binding F
Chv1VELVK75_0036775	413	conserved Plasmodium protein, unknown function [Plasmodium berghei ANKA]	CDS44732	1.13e-07	135	0	0	0	7573.94	127.1	42.83	41.35	0	0	0	7573.94	0	0	0	7573.94	0	0	0	7573.94	-
Chv1VELVK21_0049650	5373	hypothetical protein L798_10713, partial [Zootermopsis nevadensis]	KDR15020	0	522	202.96	3.51	4.89	10.8339	2550.39	42.61	41.13	279.57	2.13	4.67	4.71508	1021.34	9.7	10.7	3.53601	63	2.02	4.04	5.33811	GO:0055085 transmembrane transport P; GO:0005575 cellular_component C
Chv1TRINITY_0019816	824	-	-	-	-	0	0	0	18873.2	316.74	41.24	39.82	0	0	0	18873.2	0	0	0	18873.2	0	0	0	18873.2	-
Chv1VELVK75_0034212	1980	Glutamate-gated chloride channel [Zootermopsis nevadensis]	KDR18837	0	478	1.84	0.09	0.13	399.567	859.38	41.04	39.62	0	0	0	51205	100.42	2.63	2.9	12.1159	5.21	0.49	0.99	21.7423	GO:0022857 transmembrane transporter activity F; GO:0005575 cellular_component C; GO:0006810 transport P
Chv1TRINITY_0065048	503	venom protein R-like protein [Coptotermes formosanus]	AGM32454	1.95e-11	95	0	0	0	9776.11	164.06	41.03	39.61	0	0	0	9776.11	0	0	0	9776.11	0	0	0	9776.11	-
Chv1VELVK65_0023161	874	GH13967 [Drosophila grimshawi]	XP_001997961	4.42e-16	94	40.69	5.09	7.09	7.1263	336.41	40.76	39.35	23.58	1.31	2.87	7.37175	60.41	3.7	4.08	7.88308	4	1.05	2.1	11.0847	GO:0005198 structural molecule activity F
Chv1VELVK21_0115259	1784	PREDICTED: maltase A1-like [Bactrocera dorsalis]	XP_011205952	9.86e-151	581	4	0.22	0.31	163.449	761	40.71	39.31	0	0	0	45343.3	11	0.32	0.35	97.7573	4	0.43	0.86	25.0742	-
Chv1VELVK55_0030158	660	-	-	-	-	5.15	0.91	1.27	39.39	235.92	40.68	39.28	0	0	0	14057.7	0	0	0	14057.7	0	0	0	14057.7	-
Chv1VELVK75_0036709	332	-	-	-	-	2	1	1.39	34.9842	81.72	40	38.62	1	0.23	0.5	41.8842	0	0	0	4870.08	1	1.91	3.83	10.7545	-
Chv1VELVK45_0014513	4761	hypothetical protein L798_07975 [Zootermopsis nevadensis]	KDR17522	9.23e-14	72	82.4	1.61	2.25	22.0916	2111.6	39.96	38.58	111.61	0.96	2.11	9.77826	207.81	2.23	2.46	14.3874	5.12	0.19	0.37	54.3615	-
Chv1SOAPK45_0005811	468	hypothetical protein O7E_02948, partial [Escherichia coli O104:H4 str. Ec11-5604]	EKZ75334	3.66e-37	116	12	3.43	4.77	10.2571	142.91	39.73	38.35	5	0.64	1.41	14.7494	11.1	1.34	1.47	18.1948	2	1.48	2.96	9.41319	-
Chv1VELVK21_0120848	1649	beta-glucosidase [Periplaneta america-]	AIA09348	1.32e-159	475	0	0	0	40132.8	673.55	39.29	37.93	0	0	0	40132.8	0	0	0	40132.8	0	0	0	40132.8	-
Chv1VELVK21_0024636	711	mitochondrial ribosomal protein, L48, putative [Aedes aegypti]	XP_001659904	7.05e-59	151	43.17	6.97	9.71	4.99899	250.36	39.22	37.86	28.36	2.04	4.47	4.56182	36.4	2.78	3.06	9.73406	6.79	2.4	4.81	4.8609	-
Chv1VELVK21_0039191	371	-	-	-	-	4	1.65	2.29	20.5835	95.82	38.53	37.2	0	0	0	5710.2	17.81	2.79	3.08	7.60981	0	0	0	5710.2	-
Chv1VELVK29_0041845	1404	regucalcin [Papilio xuthus]	BAM18705	3.23e-80	295	68.65	4.95	6.9	6.88241	548.08	38.24	36.92	80.12	2.56	5.6	3.53552	220.3	8.22	9.06	3.52274	16.04	2.28	4.56	4.50533	GO:0043167 ion binding F; GO:0030234 enzyme regulator activity F
Chv1VELVK85_0004784	2338	PREDICTED: 205 kDa microtubule-associated protein-like [Tribolium castaneum]	XP_008196003	1.77e-32	335	125.9	5.2	7.25	6.54994	956.51	38.19	36.87	92.95	1.7	3.71	5.31852	175.62	3.88	4.28	7.71168	0	0	0	56992.3	GO:0003674 molecular_function F
Chv1VELVK85_0012624	1045	major allergen Cr-PII [Periplaneta america-]	ADB92492	6.67e-09	200	0	0	0	23243.5	390.09	38.19	36.87	0	0	0	23243.5	0	0	0	23243.5	0	0	0	23243.5	-
Chv1VELVK75_0036808	505	-	-	-	-	0	0	0	9036.69	151.65	37.71	36.41	0	0	0	9036.69	0	0	0	9036.69	0	0	0	9036.69	-
Chv1VELVK75_0013067	2218	Putative fatty acyl-CoA reductase [Zootermopsis nevadensis]	KDR16085	8.6e-142	459	50.66	2.21	3.08	15.0944	887.12	37.48	36.18	0	0	0	52857.9	227.04	5.29	5.84	5.53258	0	0	0	52857.9	GO:0016491 oxidoreductase activity F
Chv1VELVK55_0000307	565	malate dehydroge-se, partial [Coptotermes formosanus]	AGM32513	9.94e-83	162	4.55	0.99	1.38	33.1716	175.59	37.28	36	27.34	2.68	5.86	3.31886	22.54	2.21	2.43	11.0208	0	0	0	10463.1	GO:0044281 small molecule metabolic process P; GO:0005975 carbohydrate metabolic process P; GO:0006091 generation of precursor metabolites and energy P; GO:0016491 oxidoreductase activity F
Chv1SOAPK75_0003584	1745	hypothetical protein X975_03155, partial [Stegodyphus mimosarum]	KFM61202	8.76e-29	169	50.75	2.88	4.01	11.5274	678.68	37.2	35.91	20.2	0.51	1.11	17.3589	99.03	2.95	3.26	9.70263	20	2.19	4.39	4.47437	-
Chv1VELVK75_0036767	565	-	-	-	-	0	0	0	10396.4	174.47	37.05	35.77	0	0	0	10396.4	0	0	0	10396.4	0	0	0	10396.4	-
Chv1SOAPK55_0085611	310	-	-	-	-	0	0	0	3897.7	65.4	36.46	35.2	1	0.26	0.57	33.5213	0	0	0	3897.7	0	0	0	3897.7	-
Chv1VELVK75_0036825	1310	Trypsinogen precursor of ANTRYP7 [Anopheles gambiae]	CAA80516	3.85e-67	268	0	0	0	28755.5	482.6	36.41	35.15	0	0	0	28755.5	0	0	0	28755.5	0	0	0	28755.5	GO:0008233 peptidase activity F
Chv1VELVK65_0000454	9040	Spectrin beta chain [Zootermopsis nevadensis]	KDR16227	0	2424	668.93	6.79	9.47	4.76108	3693.84	36.24	34.99	0	0	0	220089	178.23	1	1.11	29.3445	0	0	0	220089	GO:0005856 cytoskeleton C; GO:0005737 cytoplasm C; GO:0043167 ion binding F; GO:0005198 structural molecule activity F; GO:0008289 lipid binding F; GO:0008092 cytoskeletal protein binding F
Chv1SOAPK65_0001648	776	PREDICTED: uncharacterized protein KIAA0754-like isoform X8 [Cameli- sativa]	XP_010452921	4.19e-06	141	5.06	0.73	1.02	43.898	258.34	36.24	34.98	1.9	0.12	0.27	69.9635	0	0	0	15393.5	0	0	0	15393.5	-
Chv1VELVK29_0008082	4468	Protein toll [Zootermopsis nevadensis]	KDR13629	0	949	187.14	3.91	5.46	8.09268	1756.6	35.5	34.28	173.84	1.6	3.51	5.22263	411.45	4.71	5.19	6.04532	57.94	2.26	4.51	3.99775	-
Chv1VELVK65_0052064	421	-	-	-	-	0	0	0	6435.91	108	35.31	34.09	1	0.15	0.33	55.3507	12	1.63	1.8	12.7214	0	0	0	6435.91	-
Chv1VELVK35_0049025	3458	putative serine/threonine-protein ki-se [Zootermopsis nevadensis]	KDR08193	8.52e-176	434	78.15	2.13	2.97	14.7532	1337.44	35.29	34.07	54	0.65	1.42	12.7997	326.12	4.84	5.33	5.80705	12	0.61	1.23	14.6944	GO:0006464 cellular protein modification process P; GO:0043167 ion binding F; GO:0016301 ki-se activity F
Chv1SOAPK85_0006370	273	-	-	-	-	1	0.74	1.03	41.3372	48.62	35.26	34.04	0	0	0	2897.9	14.46	3.26	3.59	4.75519	0	0	0	2897.9	-
Chv1VELVK65_0013829	6905	Abnormal spindle-like microcephaly-associated protein-like protein [Zootermopsis nevadensis]	KDR17791	1.79e-39	382	226	3.02	4.21	10.4147	2730	35.26	34.04	574	3.38	7.41	2.45827	837	6.17	6.81	4.61862	59	1.46	2.91	6.10142	-
Chv1SOAPK35_0136806	403	-	-	-	-	0	0	0	5969.38	100.17	35.11	33.9	0	0	0	5969.38	0	0	0	5969.38	0	0	0	5969.38	-
Chv1VELVK65_0051948	555	-	-	-	-	0	0	0	9556.25	160.37	34.9	33.7	0	0	0	9556.25	1.66	0.17	0.18	134.887	0	0	0	9556.25	-
Chv1SOAPK65_0062552	363	-	-	-	-	8.23	3.52	4.9	8.68512	83.03	34.66	33.46	0	0	0	4948.14	0	0	0	4948.14	0	0	0	4948.14	-
Chv1VELVK21_0069583	2134	Twist-related protein 2 [Zootermopsis nevadensis]	KDR18977	2.77e-52	136	41	1.87	2.6	16.1244	767	33.78	32.61	62	1.25	2.73	6.39346	173	4.19	4.63	6.27746	33	2.87	5.75	3.06475	-
Chv1VELVK75_0005845	2063	Segmentation protein cap&apos;n&apos;collar [Zootermopsis nevadensis]	KDR19724	0	539	0.02	0	0	18469.1	738.37	33.73	32.56	14.41	0.3	0.66	26.4693	110.66	2.78	3.06	9.4468	3.76	0.34	0.68	25.8806	GO:0003677 D- binding F; GO:0005634 nucleus C; GO:0001071 nucleic acid binding transcription factor activity F; GO:0034641 cellular nitrogen compound metabolic process P; GO:0009058 biosynthetic process P
Chv1VELVK65_0051979	542	-	-	-	-	0	0	0	8881.18	149.04	33.52	32.36	0	0	0	8881.18	0	0	0	8881.18	0	0	0	8881.18	-
Chv1VELVK45_0019408	2098	P-selectin [Zootermopsis nevadensis]	KDR08381	6.86e-60	268	59.61	2.77	3.85	10.7871	745.94	33.46	32.3	61.76	1.27	2.77	6.24207	62.43	1.54	1.7	16.9137	10.95	0.97	1.95	8.98143	GO:0003674 molecular_function F
Chv1VELVK21_0122706	1020	PREDICTED: pancreatic lipase-related protein 2-like [-sonia vitripennis]	XP_001605911	2.55e-71	292	0	0	0	19761.5	331.65	33.4	32.25	0	0	0	19761.5	0	0	0	19761.5	0	0	0	19761.5	-
Chv1VELVK21_0039313	2497	hypothetical protein L798_10429 [Zootermopsis nevadensis]	KDR15804	9.53e-170	516	174	6.7	9.34	4.41485	891	33.16	32.01	90	1.53	3.35	5.11664	423	8.73	9.64	2.98267	7	0.51	1.02	16.7797	-
Chv1VELVK55_0000282	974	major royal jelly protein 4 precursor, putative [Pediculus humanus corporis]	XP_002429357	4.93e-135	322	22.38	2.46	3.42	11.8941	308.91	32.86	31.72	0	0	0	18406.6	0	0	0	18406.6	0	0	0	18406.6	-
Chv1VELVK21_0064898	1303	Protein takeout [Zootermopsis nevadensis]	KDR17338	3.19e-07	247	8.17	0.64	0.89	45.3761	430.71	32.69	31.56	6.71	0.23	0.51	33.1361	37.86	1.53	1.68	16.1003	3.99	0.62	1.24	14.2273	-
Chv1VELVK45_0005454	1275	PREDICTED: probable cytochrome P450 304a1 [Bactrocera cucurbitae]	XP_011184680	1.6e-78	333	8.65	0.69	0.97	41.5219	417.24	32.46	31.34	0	0	0	24861.2	12.07	0.5	0.55	48.857	2.91	0.46	0.93	18.8936	-
Chv1VELVK25_0005838	971	R--binding protein PNO1 [Zootermopsis nevadensis]	KDR11406	4.94e-107	221	75.42	8.31	11.58	3.44496	301.38	32.18	31.06	27.75	1.36	2.97	5.61207	103.16	5.65	6.24	4.1363	9.93	2.25	4.51	4.00153	GO:0003723 R- binding F
Chv1TRINITY_0103971	412	-	-	-	-	22	7.63	10.63	3.71945	94.95	32.12	31.01	2	0.31	0.69	24.4369	22	3.06	3.37	6.10611	0	0	0	5658.36	-
Chv1VELVK85_0007108	834	hypothetical protein L798_15149 [Zootermopsis nevadensis]	KDR11105	2.33e-61	209	43.41	5.74	8.01	4.9519	249.38	31.99	30.89	53.03	3.12	6.84	2.43042	76.04	4.89	5.4	4.64299	14.55	4.07	8.14	2.25993	-
Chv1VELVK35_0018608	7086	hypothetical protein L798_14739 [Zootermopsis nevadensis]	KDR22886	8.76e-149	629	374.59	4.88	6.8	5.83081	2533.28	31.86	30.76	265.27	1.52	3.33	4.93591	954.73	6.86	7.57	3.75733	2.99	0.07	0.14	111.642	GO:0043167 ion binding F
Chv1VELVK21_0010856	1631	Egl nine-like protein 1 [Zootermopsis nevadensis]	KDR06662	2.08e-153	406	131.24	8.01	11.16	3.5152	535.1	31.59	30.5	72.38	1.96	4.28	3.82086	145.48	4.65	5.13	5.20786	23.23	2.76	5.52	3.03733	-
Chv1SOAPK85_0007650	306	-	-	-	-	7.3	4.26	5.93	6.51356	55.24	31.59	30.5	3.97	1.07	2.34	7.17845	13.41	2.63	2.9	5.82469	4.56	12.48	24.98	1.59714	-
Chv1VELVK85_0006272	985	CBP80/20-dependent translation initiation factor [Zootermopsis nevadensis]	KDR15456	6.33e-101	243	34.65	3.75	5.23	7.45217	299.59	31.45	30.36	46.98	2.26	4.95	3.29566	104.79	5.66	6.24	4.04779	35.23	7.83	15.68	1.12136	GO:0003674 molecular_function F
Chv1VELVK29_0029369	333	PREDICTED: D- polymerase epsilon subunit 4-like [Saccoglossus kowalevskii]	XP_002732556	1.13e-09	59	13.88	6.9	9.62	3.96447	63.87	31.09	30.02	11.27	2.57	5.62	2.92777	23.38	4.15	4.58	3.86554	0	0	0	3806.54	GO:0003677 D- binding F; GO:0005634 nucleus C; GO:0003674 molecular_function F
Chv1VELVK65_0005923	1200	Cytochrome P450 6j1, partial [Zootermopsis nevadensis]	KDQ77054	1.07e-103	393	58.75	5.06	7.05	5.45236	371.59	30.98	29.91	2.96	0.11	0.25	64.7	21.06	0.92	1.02	24.9586	0	0	0	22141.3	GO:0008150 biological_process P; GO:0016491 oxidoreductase activity F; GO:0043167 ion binding F; GO:0043226 organelle C; GO:0003674 molecular_function F
Chv1VELVK65_0017596	1691	AGAP011942-PA [Anopheles gambiae str. PEST]	XP_320589	2.19e-35	225	6	0.35	0.49	77.9885	544	30.87	29.8	21	0.55	1.19	13.3843	113	3.48	3.84	6.81596	6	0.68	1.37	11.9518	GO:0007165 sig-l transduction P; GO:0005575 cellular_component C; GO:0004871 sig-l transducer activity F
Chv1VELVK21_0033645	2824	PREDICTED: sodium-coupled monocarboxylate transporter 1 isoform X2 [Tribolium castaneum]	XP_969576	0	625	174.07	5.88	8.2	4.62768	934.33	30.51	29.46	74.89	1.12	2.45	6.44789	69.3	1.26	1.39	19.0858	2.63	0.17	0.34	46.8081	GO:0006810 transport P; GO:0005575 cellular_component C
Chv1VELVK85_0012713	393	PREDICTED: trypsin-7 [-sonia vitripennis]	XP_008208122	2.16e-31	105	0	0	0	4954.1	83.13	30.36	29.31	0	0	0	4954.1	0	0	0	4954.1	0	0	0	4954.1	GO:0008233 peptidase activity F
Chv1VELVK21_0026428	514	Rec-me: Full=Cytochrome P450 6j1; Alt-me: Full=CYPVIJ1 [Blattella germanica]	Q964R1	1.22e-29	134	19.22	4.79	6.67	5.61304	125.2	30.35	29.3	5.17	0.58	1.27	12.4976	40.8	4.43	4.89	4.34344	1	0.61	1.23	16.4754	GO:0008150 biological_process P; GO:0016491 oxidoreductase activity F; GO:0043167 ion binding F; GO:0043226 organelle C; GO:0005575 cellular_component C; GO:0005622 intracellular C; GO:0003674 molecular_function F
Chv1VELVK65_0051849	633	hypothetical protein AaeL_AAEL013118 [Aedes aegypti]	XP_001656376	1.86e-27	179	0	0	0	9812.45	164.67	30	28.96	0	0	0	9812.45	0.33	0.03	0.03	659.215	0	0	0	9812.45	-
Chv1VELVK45_0045994	665	-	-	-	-	3	0.53	0.74	50.0478	174.96	29.88	28.84	0	0	0	10425.6	3	0.25	0.27	81.944	1	0.39	0.79	23.0226	-
Chv1VELVK65_0045224	675	conserved hypothetical protein [Pediculus humanus corporis]	XP_002432022	1.53e-06	50	0	0	0	10601.3	177.91	29.8	28.77	0	0	0	10601.3	0	0	0	10601.3	0	0	0	10601.3	GO:0008150 biological_process P; GO:0005576 extracellular region C; GO:0003674 molecular_function F
Chv1VELVK21_0133760	550	Niemann-Pick Type C-2, putative [Aedes aegypti]	XP_001647805	2.03e-16	127	0	0	0	8033.32	134.81	29.71	28.68	0	0	0	8033.32	0	0	0	8033.32	0	0	0	8033.32	-
Chv1TRINITY_0071252	1623	-	-	-	-	101	6.2	8.64	4.26792	500	29.68	28.66	29	0.79	1.72	8.90923	47	1.51	1.66	15.0575	14	1.67	3.34	4.70892	-
Chv1SOAPK55_0105732	1394	PREDICTED: V-type proton ATPase 16 kDa proteolipid subunit [Musca domestica]	XP_005184512	3.07e-81	156	2	0.15	0.2	180.628	422	29.68	28.65	1	0.03	0.07	216.253	86	3.23	3.56	6.94698	0	0	0	25144.8	-
Chv1SOAPK75_0002811	456	-	-	-	-	20.53	6.09	8.49	4.30455	102.55	29.64	28.61	1.89	0.25	0.55	27.9216	36.95	4.58	5.06	3.92824	1	0.78	1.57	13.4952	-
Chv1VELVK55_0005896	2806	PREDICTED: solute carrier organic anion transporter family member 5A1 [Acromyrmex echi-tior]	XP_011052732	1.13e-169	736	129.19	4.39	6.12	5.95319	892.08	29.33	28.32	41.79	0.63	1.37	11.0315	142.52	2.61	2.88	8.86234	9.62	0.62	1.24	12.2256	GO:0006810 transport P; GO:0005575 cellular_component C; GO:0003674 molecular_function F
Chv1SOAPK21_0128796	525	LSM domain-containing protein 1 [Zootermopsis nevadensis]	KDR21370	2.43e-41	104	16.1	3.89	5.43	6.66128	124.48	29.28	28.27	0	0	0	7417.83	0	0	0	7417.83	0	0	0	7417.83	GO:0003674 molecular_function F; GO:0005622 intracellular C
Chv1SOAPK55_0003460	364	PREDICTED: uncharacterized protein KIAA0754-like isoform X9 [Cameli- sativa]	XP_010452922	4.79e-06	128	0	0	0	4147.94	69.6	28.91	27.91	1.36	0.26	0.58	26.2904	0	0	0	4147.94	0	0	0	4147.94	-
Chv1VELVK55_0061252	885	serine protease [Coptotermes formosanus]	AFZ78860	1.6e-61	250	0	0	0	14114.9	236.88	28.27	27.29	0	0	0	14114.9	0	0	0	14114.9	0	0	0	14114.9	GO:0008150 biological_process P; GO:0008233 peptidase activity F
Chv1TRINITY_0019920	634	PREDICTED: hemolymph lipopolysaccharide-binding protein-like [-sonia vitripennis]	XP_008203348	2.04e-12	94	0	0	0	9257.15	155.35	28.24	27.26	0	0	0	9257.15	0	0	0	9257.15	0	0	0	9257.15	-
Chv1VELVK75_0031274	406	PREDICTED: uncharacterized protein KIAA0754-like isoform X12 [Cameli- sativa]	XP_010452925	7.4e-10	141	2.68	0.95	1.33	25.9153	80.97	28.04	27.07	0.27	0.04	0.09	150.21	0	0	0	4825.4	0	0	0	4825.4	-
Chv1VELVK55_0017995	494	chemosensory protein [Calliphora stygia]	AID61322	2.62e-29	91	0	0	0	6364.41	106.8	27.42	26.47	0	0	0	6364.41	0	0	0	6364.41	0	0	0	6364.41	-
Chv1SOAPK75_0001419	1044	-	-	-	-	0	0	0	16486.3	276.68	27.12	26.18	0	0	0	16486.3	0	0	0	16486.3	0	0	0	16486.3	-
Chv1VELVK25_0104600	1573	beta-glucosidase [Periplaneta america-]	AIA09348	3.82e-167	487	0	0	0	26217.3	440	27.04	26.11	0	0	0	26217.3	1	0.03	0.04	608.63	0	0	0	26217.3	GO:0005975 carbohydrate metabolic process P; GO:0016798 hydrolase activity, acting on glycosyl bonds F
Chv1SOAPK35_0007671	1910	Ras-related protein Rab-23 [Zootermopsis nevadensis]	KDR12233	2.4e-124	236	46	2.36	3.29	10.0438	536	26.62	25.7	22.92	0.52	1.14	12.0832	100	2.72	3	7.58857	1	0.1	0.2	70.5264	-
Chv1VELVK29_0092141	2124	beta-1,4-endogluca-se [Mastotermes darwiniensis]	CAD54729	0	446	0	0	0	35810.1	601	26.6	25.68	0	0	0	35810.1	0	0	0	35810.1	0	0	0	35810.1	GO:0005975 carbohydrate metabolic process P; GO:0016798 hydrolase activity, acting on glycosyl bonds F
Chv1VELVK55_0060622	478	-	-	-	-	0	0	0	5880.01	98.67	26.58	25.66	0	0	0	5880.01	0	0	0	5880.01	0	0	0	5880.01	-
Chv1SOAPK25_0003694	380	-	-	-	-	0	0	0	4095.51	68.72	26.53	25.62	0	0	0	4095.51	0	0	0	4095.51	0	0	0	4095.51	-
Chv1VELVK25_0101820	1011	pancreatic triacylglycerol lipase [Da-us plexippus]	EHJ64444	3.86e-54	277	0	0	0	15223.7	255.49	26	25.1	4.1	0.19	0.42	32.1428	0	0	0	15223.7	0	0	0	15223.7	GO:0006629 lipid metabolic process P; GO:0003674 molecular_function F
Chv1VELVK29_0048072	2502	-	-	-	-	8	0.31	0.43	74.5563	693	25.74	24.85	17	0.29	0.63	21.0599	28	0.58	0.64	35.0189	7	0.51	1.02	13.051	-
Chv1VELVK25_0013239	3236	PREDICTED: protein 60A [Camponotus floridanus]	XP_011251675	2.89e-150	412	146.23	4.28	5.97	5.34368	906.35	25.64	24.76	87.77	1.13	2.48	5.33702	185.27	2.94	3.24	6.92672	0	0	0	54003.6	GO:0003674 molecular_function F; GO:0040007 growth P
Chv1VELVK65_0052144	1298	zinc carboxypeptidase A 1 [Culex quinquefasciatus]	XP_001851495	3.25e-159	390	0	0	0	20016.6	335.93	25.61	24.72	1	0.03	0.08	172.148	0	0	0	20016.6	0	0	0	20016.6	GO:0008150 biological_process P; GO:0043167 ion binding F; GO:0008233 peptidase activity F
Chv1TRINITY_0038015	629	-	-	-	-	17.67	3.34	4.66	6.70519	137.51	25.26	24.39	18.9	1.6	3.5	3.75932	26.46	2.3	2.54	7.35347	0	0	0	8194.19	-
Chv1VELVK75_0020981	1614	Calcium/calmodulin-dependent protein ki-se type IV [Zootermopsis nevadensis]	KDR19560	1.25e-168	374	13.31	0.82	1.15	27.2825	421.6	25.18	24.31	11.74	0.32	0.7	18.5487	18.39	0.59	0.65	32.4235	1.1	0.13	0.27	50.4413	GO:0003674 molecular_function F
Chv1VELVK21_0133232	1081	Chymotrypsin BI [Zootermopsis nevadensis]	KDR11874	3.49e-75	311	0	0	0	15801.7	265.19	24.95	24.09	0	0	0	15801.7	9	0.44	0.49	41.618	1.09	0.21	0.43	32.0192	-
Chv1VELVK75_0036845	421	-	-	-	-	0	0	0	4540.59	76.19	24.91	24.05	0	0	0	4540.59	0	0	0	4540.59	0	0	0	4540.59	-
Chv1VELVK55_0060571	3586	-	-	-	-	0	0	0	57337.9	962.31	24.45	23.6	0	0	0	57337.9	0	0	0	57337.9	0	0	0	57337.9	-
Chv1VELVK75_0009193	2851	Transient receptor potential channel pyrexia [Zootermopsis nevadensis]	KDR03815	0	770	20.54	0.69	0.96	31.7187	756.13	24.45	23.6	0	0	0	45053.1	17.49	0.32	0.35	61.138	0	0	0	45053.1	GO:0055085 transmembrane transport P; GO:0022857 transmembrane transporter activity F; GO:0005575 cellular_component C; GO:0003674 molecular_function F
Chv1VELVK75_0014322	615	R--binding protein 8A-like protein [Coptotermes formosanus]	AGM32802	1.7e-90	153	32.68	6.37	8.88	3.40189	128.98	24.41	23.57	13.53	1.18	2.58	4.92477	49.59	4.42	4.88	3.68181	6.35	2.83	5.66	2.67786	GO:0005634 nucleus C; GO:0003723 R- binding F; GO:0005737 cytoplasm C; GO:0034641 cellular nitrogen compound metabolic process P; GO:0003674 molecular_function F
Chv1VELVK75_0005925	1055	Sphingomyelin phosphodiesterase [Zootermopsis nevadensis]	KDR09868	5.97e-62	302	0	0	0	14992	251.6	24.36	23.51	0	0	0	14992	0	0	0	14992	0	0	0	14992	GO:0003674 molecular_function F
Chv1VELVK65_0011394	1037	hypothetical protein L798_09889 [Zootermopsis nevadensis]	KDR15961	2.6e-78	347	7.29	0.74	1.04	28.9865	245.55	24.26	23.42	0	0	0	14631.5	0	0	0	14631.5	0	0	0	14631.5	GO:0008150 biological_process P; GO:0016491 oxidoreductase activity F; GO:0043167 ion binding F; GO:0043226 organelle C; GO:0003674 molecular_function F
Chv1VELVK29_0079450	3377	conserved hypothetical protein [Pediculus humanus corporis]	XP_002430455	1.8e-98	664	2.56	0.07	0.1	300.232	896.44	24.25	23.41	5.48	0.07	0.15	84.42	42.52	0.65	0.71	29.8386	1.1	0.06	0.12	107.25	-
Chv1VELVK85_0012658	501	-	-	-	-	0	0	0	5734.63	96.23	24.21	23.37	0	0	0	5734.63	0.27	0.03	0.03	463.947	0	0	0	5734.63	-
Chv1VELVK65_0018661	1657	PREDICTED: uncharacterized protein LOC103523764 [Diaphori- citri]	XP_008487002	4.5e-32	122	76	4.56	6.35	4.6961	414	24.02	23.19	8	0.21	0.46	26.7203	119.07	3.74	4.13	4.92282	3	0.35	0.7	18.1849	GO:0008150 biological_process P; GO:0005576 extracellular region C; GO:0003674 molecular_function F
Chv1VELVK65_0052252	464	-	-	-	-	0	0	0	5035.13	84.49	23.79	22.97	0	0	0	5035.13	0	0	0	5035.13	0	0	0	5035.13	-
Chv1VELVK85_0012380	317	-	-	-	-	1.88	1.02	1.42	20.2697	44.52	23.77	22.95	0	0	0	2653.61	4.58	0.86	0.95	13.699	0	0	0	2653.61	-
Chv1VELVK55_0011099	1736	Beta-hexosaminidase subunit beta [Zootermopsis nevadensis]	KDR17734	0	519	81.41	4.64	6.47	4.55308	429.96	23.7	22.88	0	0	0	25619.1	22.57	0.68	0.75	26.9489	0	0	0	25619.1	GO:0016798 hydrolase activity, acting on glycosyl bonds F
Chv1VELVK55_0060578	337	-	-	-	-	0	0	0	2959.27	49.65	23.65	22.83	0	0	0	2959.27	0	0	0	2959.27	0	0	0	2959.27	-
Chv1SOAPK75_0003962	617	-	-	-	-	12	2.33	3.25	8.97179	125	23.56	22.74	8	0.69	1.52	8.06847	54	4.8	5.3	3.27694	5	2.22	4.43	3.29564	-
Chv1SOAPK35_0006019	415	-	-	-	-	10.71	3.67	5.12	5.57849	69.37	23.2	22.4	0	0	0	4134.24	3	0.41	0.46	32.4948	0	0	0	4134.24	-
Chv1TRINITY_0037594	1040	PREDICTED: lysozyme-like [Bactrocera cucurbitae]	XP_011192348	2.51e-44	137	0	0	0	14005.3	235.04	23.14	22.34	0	0	0	14005.3	0	0	0	14005.3	0	0	0	14005.3	-
Chv1VELVK55_0060637	878	PREDICTED: trypsin-3-like [-sonia vitripennis]	XP_008204755	6e-63	244	0	0	0	11375.3	190.9	23	22.21	1	0.06	0.12	97.831	5	0.3	0.34	53.8145	1	0.26	0.52	25.1199	GO:0003674 molecular_function F
Chv1VELVK29_0014648	1965	CYP4U3v1 [Reticulitermes flavipes]	ABB86762	1.1e-177	509	0	0	0	28262.2	474.32	22.84	22.05	0	0	0	28262.2	0	0	0	28262.2	0	0	0	28262.2	GO:0008150 biological_process P; GO:0016491 oxidoreductase activity F; GO:0043167 ion binding F; GO:0003674 molecular_function F
Chv1VELVK75_0014556	489	PREDICTED: casein ki-se I isoform alpha isoform X1 [Poecilia formosa]	XP_007543831	2.48e-37	77	0	0	0	5170.38	86.76	22.61	21.83	0	0	0	5170.38	0	0	0	5170.38	0	0	0	5170.38	-
Chv1SOAPK25_0142642	1066	PREDICTED: uncharacterized protein LOC103515273 isoform X1 [Diaphori- citri]	XP_008478426	9.12e-17	183	0	0	0	14002.9	235	22.48	21.7	0	0	0	14002.9	0	0	0	14002.9	0	0	0	14002.9	-
Chv1VELVK55_0014348	3946	projectin short variant [Libellula pulchella]	ADY75708	9.11e-23	101	0	0	0	58043.3	974.15	22.4	21.62	0	0	0	58043.3	0	0	0	58043.3	0	0	0	58043.3	-
Chv1VELVK35_0008004	1916	cytochrome P450 CYP304H1v4 [Laodelphax striatella]	AFU86426	1.86e-111	474	0	0	0	26571.2	445.94	22.07	21.31	27.5	0.62	1.36	8.37928	4.17	0.11	0.12	150.582	1.19	0.12	0.23	49.3256	GO:0008150 biological_process P; GO:0016491 oxidoreductase activity F; GO:0043167 ion binding F; GO:0003674 molecular_function F
Chv1TRINITY_0035088	972	Hemolymph lipopolysaccharide-binding protein [Zootermopsis nevadensis]	KDR17640	2.74e-70	218	25.53	2.81	3.92	6.971	206.51	22.02	21.26	6.16	0.3	0.66	17.3049	52.24	2.86	3.15	5.59578	5.63	1.27	2.55	4.83538	-
Chv1VELVK85_0000546	16029	PREDICTED: LOW QUALITY PROTEIN: titin-like [Apis florea]	XP_003693102	5.98e-13	371	131.95	0.75	1.05	26.0381	3985.19	21.89	21.13	0	0	0	237449	0	0	0	237449	0	0	0	237449	GO:0003674 molecular_function F
Chv1VELVK21_0133299	1325	Lipase 3 [Zootermopsis nevadensis]	KDR16428	6.87e-153	402	0	0	0	17445.6	292.78	21.81	21.05	0	0	0	17445.6	0	0	0	17445.6	0	0	0	17445.6	-
Chv1VELVK35_0008090	1604	Alcohol dehydroge-se [-DP+]	KDR11767	4.56e-137	329	0	0	0	21255.9	356.73	21.45	20.71	0	0	0	21255.9	0	0	0	21255.9	28.73	3.48	6.96	1.63729	GO:0008150 biological_process P; GO:0016491 oxidoreductase activity F
Chv1VELVK25_0032562	2429	hypothetical protein L798_02086, partial [Zootermopsis nevadensis]	KDR22122	0	749	0.01	0	0	19627.5	557.04	21.35	20.61	50.78	0.89	1.95	5.66913	0	0	0	33190.9	0	0	0	33190.9	GO:0008150 biological_process P; GO:0016491 oxidoreductase activity F; GO:0043167 ion binding F
Chv1VELVK21_0050614	2683	Putative fatty acyl-CoA reductase [Zootermopsis nevadensis]	KDR16085	3.25e-140	459	44.34	1.58	2.2	11.992	616.88	21.27	20.53	79	1.24	2.72	4.03572	192.96	3.7	4.09	4.52665	22	1.48	2.97	3.69726	-
Chv1VELVK65_0045221	675	conserved hypothetical protein [Pediculus humanus corporis]	XP_002432022	1.53e-06	50	0	0	0	7513.16	126.08	21.11	20.39	0	0	0	7513.16	0	0	0	7513.16	0	0	0	7513.16	GO:0008150 biological_process P; GO:0005576 extracellular region C; GO:0003674 molecular_function F
Chv1TRINITY_0125411	400	PREDICTED: uncharacterized protein LOC724921 [Apis mellifera]	XP_001120821	2.21e-10	36	0	0	0	3546.16	59.5	21.11	20.38	0	0	0	3546.16	0	0	0	3546.16	0	0	0	3546.16	-
Chv1VELVK21_0057225	2200	PREDICTED: serine/threonine-protein ki-se 32B [Tribolium castaneum]	XP_966572	0	400	59	2.6	3.62	7.23567	495.23	21.11	20.38	30.63	0.6	1.31	8.35478	71.75	1.69	1.86	9.77104	11	0.93	1.85	5.93575	-
Chv1VELVK25_0014866	3053	Solute carrier organic anion transporter family member 4C1 [Acromyrmex echi-tior]	EGI66485	3.16e-169	746	0	0	0	41711.7	700.05	21.06	20.33	7.36	0.1	0.22	49.1059	0	0	0	41711.7	0	0	0	41711.7	GO:0005575 cellular_component C; GO:0006810 transport P; GO:0003674 molecular_function F
Chv1VELVK75_0036031	443	venom protein R-like protein [Coptotermes formosanus]	AGM32454	1.84e-11	95	3.97	1.23	1.71	14.9759	69.19	20.9	20.17	0	0	0	4123.51	0	0	0	4123.51	0	0	0	4123.51	-
Chv1VELVK75_0024984	1191	PREDICTED: LOW QUALITY PROTEIN: elongation of very long chain fatty acids protein 7-like [Megachile rotundata]	XP_003700521	1.52e-150	266	3.81	0.33	0.46	55.7568	247.3	20.8	20.08	3.77	0.15	0.32	33.8297	0	0	0	14735.8	1	0.17	0.35	32.5407	GO:0005575 cellular_component C
Chv1VELVK75_0037176	302	-	-	-	-	0	0	0	2086.39	35	20.55	19.84	0	0	0	2086.39	3	0.6	0.66	16.3988	0	0	0	2086.39	-
Chv1VELVK75_0005455	1861	hypothetical protein L798_09889 [Zootermopsis nevadensis]	KDR15961	1.07e-151	553	61	3.22	4.49	5.63863	399	20.38	19.68	25	0.58	1.28	8.24677	65	1.81	2	8.68968	5	0.51	1.02	10.5187	GO:0008150 biological_process P; GO:0016491 oxidoreductase activity F; GO:0043167 ion binding F; GO:0043226 organelle C; GO:0003674 molecular_function F
Chv1VELVK65_0012526	3831	projectin long variant [Libellula pulchella]	ADY75709	0	836	0	0	0	51188.9	859.11	20.37	19.67	105.95	1.15	2.51	4.19087	11.13	0.15	0.16	109.074	14.77	0.68	1.35	7.66912	GO:0003674 molecular_function F
Chv1VELVK25_0008879	746	39S ribosomal protein L39, mitochondrial [Zootermopsis nevadensis]	KDR10946	9.22e-51	134	34.15	5.19	7.23	3.45565	136.91	20.18	19.48	16.31	1.1	2.42	4.33698	34.09	2.47	2.73	5.68386	0	0	0	8158.44	-
Chv1VELVK35_0025463	4136	SPARC-related modular calcium-binding protein 1, partial [Zootermopsis nevadensis]	KDR07744	1.16e-125	430	221.73	5.02	7	3.5176	904.64	19.81	19.12	57	0.57	1.25	8.20212	388.05	4.8	5.3	3.30107	3.79	0.16	0.32	31.4575	GO:0007165 sig-l transduction P; GO:0043167 ion binding F; GO:0003674 molecular_function F; GO:0005578 protei-ceous extracellular matrix C
Chv1VELVK55_0009424	1299	Rec-me: Full=Cytochrome P450 9e2; Alt-me: Full=CYPIXE2 [Blattella germanica]	Q964T2	1.89e-23	85	50.14	3.95	5.5	4.36685	254	19.35	18.68	0	0	0	15135	16.65	0.67	0.74	21.5731	2.16	0.34	0.68	15.4916	GO:0008150 biological_process P; GO:0016491 oxidoreductase activity F; GO:0043167 ion binding F; GO:0043226 organelle C; GO:0005575 cellular_component C; GO:0005622 intracellular C; GO:0003674 molecular_function F
Chv1SOAPK35_0148648	828	-	-	-	-	0	0	0	8902.03	149.39	19.34	18.67	0	0	0	8902.03	0	0	0	8902.03	0	0	0	8902.03	-
Chv1VELVK25_0029038	1722	Protein spaetzle [Camponotus floridanus]	EFN74984	1.14e-25	190	0	0	0	20339.5	341.35	18.98	18.33	23.25	0.59	1.29	7.58612	30.97	0.94	1.03	15.5967	0	0	0	20339.5	-
Chv1TRINITY_0057542	942	Coiled-coil domain-containing protein 75, partial [Zootermopsis nevadensis]	KDR11345	1.89e-41	181	49.59	5.67	7.9	2.97745	171.28	18.96	18.31	8.52	0.43	0.95	10.3813	56.26	3.18	3.51	4.30974	1.21	0.29	0.57	18.6339	GO:0003674 molecular_function F
Chv1VELVK25_0009746	1042	hypothetical protein L798_13684 [Zootermopsis nevadensis]	KDR11736	5.68e-73	186	6.31	0.64	0.89	26.2799	192.75	18.93	18.28	18.92	0.85	1.86	5.26375	17.53	0.89	0.98	15.5506	0	0	0	11485.5	-
Chv1VELVK55_0007781	14203	PREDICTED: LOW QUALITY PROTEIN: muscle M-line assembly protein unc-89 [Cerapachys biroi]	XP_011330733	1.49e-19	320	136.25	0.88	1.22	19.281	3047.15	18.91	18.26	507.97	1.44	3.15	3.10052	402.41	1.44	1.59	10.7223	332.95	3.92	7.85	1.20684	GO:0007165 sig-l transduction P; GO:0006464 cellular protein modification process P; GO:0043167 ion binding F; GO:0016301 ki-se activity F; GO:0003674 molecular_function F
ChvKITESOAP_0127403	390	PREDICTED: uncharacterized protein LOC103569764 [Microplitis demolitor]	XP_008545459	5.64e-16	61	0	0	0	3027.79	50.8	18.78	18.14	2	0.34	0.75	13.0762	10.75	1.59	1.76	6.6792	4	4.57	9.14	1.67433	-
Chv1VELVK65_0037756	708	Transient receptor potential channel pyrexia [Zootermopsis nevadensis]	KDR03815	3.38e-07	111	5.86	0.95	1.33	17.5081	119.27	18.78	18.13	6.57	0.48	1.04	9.37211	18.03	1.38	1.52	9.35641	0	0	0	7107.41	GO:0055085 transmembrane transport P; GO:0022857 transmembrane transporter activity F; GO:0005575 cellular_component C; GO:0003674 molecular_function F
Chv1SOAPK25_0002027	747	hypothetical protein (mitochondrion) [Vicia faba]	AGC78945	8.89e-48	98	0	0	0	7593.01	127.42	18.75	18.1	2	0.14	0.3	32.7921	3.53	0.26	0.28	50.7798	0	0	0	7593.01	GO:0016887 ATPase activity F; GO:0044281 small molecule metabolic process P; GO:0006091 generation of precursor metabolites and energy P; GO:0055085 transmembrane transport P; GO:0022857 transmembrane transporter activity F; GO:0043167 ion binding F; GO:0043234 protein complex C; GO:0034641 cellular nitrogen compound metabolic process P; GO:0009058 biosynthetic process P; GO:0005575 cellular_comp…
Chv1VELVK21_0050582	4593	RalA-binding protein 1 [Zootermopsis nevadensis]	KDR06596	4.54e-17	103	179	3.64	5.07	4.59016	953	18.72	18.07	107	0.96	2.1	4.60326	323	3.59	3.96	4.17783	56	2.12	4.24	2.24403	-
Chv1VELVK21_0011807	547	PREDICTED: uncharacterized protein LOC103309564 [Acyrthosiphon pisum]	XP_008183482	1.03e-13	103	13.1	2.99	4.17	5.45468	82.95	18.42	17.78	0	0	0	4943.37	23	2.33	2.57	5.10285	0	0	0	4943.37	-
Chv1VELVK21_0051463	3567	hypothetical protein L798_09392 [Zootermopsis nevadensis]	KDR24057	1.29e-111	423	23	0.61	0.85	26.8414	716.44	18.3	17.67	14	0.16	0.36	26.4348	51.05	0.73	0.81	19.8645	6	0.3	0.59	15.7403	-
Chv1VELVK65_0032041	1973	f-spondin, putative [Pediculus humanus corporis]	XP_002423834	4.06e-06	107	60.14	2.98	4.15	5.45437	380.52	18.24	17.61	34.33	0.75	1.65	5.72792	69	1.81	2	7.80697	6	0.57	1.14	8.36024	-
Chv1VELVK75_0037126	375	-	-	-	-	0	0	0	2682.21	45	17.77	17.15	1	0.18	0.4	23.0678	1	0.15	0.17	62.2671	0	0	0	2682.21	-
Chv1VELVK25_0015701	2387	Large subunit GTPase 1-like protein [Zootermopsis nevadensis]	KDR18965	0	666	86.28	3.48	4.86	4.52624	452.99	17.69	17.08	25.94	0.46	1.01	9.02346	232.01	5.02	5.53	2.76464	5.72	0.44	0.88	10.4394	GO:0043167 ion binding F
Chv1VELVK35_0060780	935	Chymotrypsin BI [Zootermopsis nevadensis]	KDR14900	1.95e-10	80	6.14	0.71	0.99	21.9596	156.73	17.5	16.9	0	0	0	9339.37	8	0.46	0.5	27.6634	0	0	0	9339.37	GO:0008150 biological_process P; GO:0008233 peptidase activity F
Chv1VELVK65_0019776	542	Kazal domain-containing peptide [Coptotermes formosanus]	AGM32892	2.01e-13	52	0	0	0	4638.31	77.83	17.51	16.9	1.51	0.16	0.34	26.4947	0	0	0	4638.31	0	0	0	4638.31	-
Chv1VELVK65_0000666	1411	Leukocyte elastase inhibitor C [Zootermopsis nevadensis]	KDR19769	8.14e-103	399	0	0	0	14881.1	249.74	17.33	16.73	0	0	0	14881.1	0	0	0	14881.1	0	0	0	14881.1	GO:0005615 extracellular space C
Chv1VELVK45_0067985	736	-	-	-	-	0	0	0	6884.57	115.53	17.32	16.72	2	0.14	0.3	29.7325	11	0.81	0.89	14.8427	0	0	0	6884.57	-
Chv1SOAPK29_0134936	382	-	-	-	-	0	0	0	2622.63	44	16.84	16.26	0	0	0	2622.63	8	1.21	1.34	7.76828	4	4.84	9.68	1.45028	-
Chv1VELVK75_0036866	322	-	-	-	-	0	0	0	1935.05	32.46	16.82	16.24	0	0	0	1935.05	0	0	0	1935.05	0	0	0	1935.05	-
Chv1SOAPK75_0037142	570	-	-	-	-	0	0	0	4767.6	80	16.78	16.2	0	0	0	4767.6	0	0	0	4767.6	0	0	0	4767.6	-
Chv1TRINITY_0036219	347	-	-	-	-	0	0	0	2211.51	37.1	16.76	16.18	0	0	0	2211.51	0	0	0	2211.51	0	0	0	2211.51	-
Chv1VELVK75_0005841	2096	Segmentation protein cap&apos;n&apos;collar [Zootermopsis nevadensis]	KDR19724	0	539	14.26	0.66	0.92	22.5028	372.53	16.73	16.15	0	0	0	22197.3	112.18	2.77	3.06	4.70174	0	0	0	22197.3	GO:0003677 D- binding F; GO:0005634 nucleus C; GO:0001071 nucleic acid binding transcription factor activity F; GO:0034641 cellular nitrogen compound metabolic process P; GO:0009058 biosynthetic process P
Chv1VELVK21_0033373	1908	hypothetical protein L798_01973 [Zootermopsis nevadensis]	KDR08285	3.29e-146	577	0	0	0	19834.2	332.87	16.55	15.98	0	0	0	19834.2	0.02	0	0	10770.6	0	0	0	19834.2	GO:0003723 R- binding F
Chv1VELVK21_0034430	1333	zinc carboxypeptidase A 1 [Culex quinquefasciatus]	XP_001851495	8e-159	390	1	0.08	0.11	190.038	223.58	16.54	15.97	0	0	0	13322.5	0	0	0	13322.5	3.55	0.54	1.07	8.30042	GO:0008150 biological_process P; GO:0043167 ion binding F; GO:0008233 peptidase activity F
Chv1VELVK21_0133725	902	trypsin [Anopheles gambiae]	CAA80517	5.24e-63	233	0	0	0	8402.14	141	16.44	15.87	3	0.16	0.35	24.2258	0	0	0	8402.14	0	0	0	8402.14	-
Chv1VELVK75_0024983	1191	PREDICTED: LOW QUALITY PROTEIN: elongation of very long chain fatty acids protein 7-like [Megachile rotundata]	XP_003700521	1.52e-150	266	1.61	0.14	0.19	103.705	195.37	16.43	15.86	9.23	0.36	0.78	10.9312	13.85	0.61	0.68	19.9428	0	0	0	11641.6	GO:0005575 cellular_component C
Chv1VELVK85_0000545	16029	PREDICTED: LOW QUALITY PROTEIN: titin-like [Apis florea]	XP_003693102	5.98e-13	371	38.2	0.22	0.3	67.3017	2982.88	16.38	15.82	0	0	0	177729	12.51	0.04	0.04	337.009	0	0	0	177729	GO:0003674 molecular_function F
Chv1VELVK21_0133234	988	PREDICTED: trypsin-1-like [Apis florea]	XP_003689751	1.26e-60	249	0	0	0	9295.87	156	16.32	15.75	1	0.05	0.1	79.9473	2	0.11	0.12	109.168	0	0	0	9295.87	-
Chv1SOAPK75_0037249	582	-	-	-	-	0	0	0	4767.6	80	16.31	15.75	0	0	0	4767.6	0	0	0	4767.6	0	0	0	4767.6	-
Chv1VELVK85_0000689	2219	cap-n-collar [Tribolium castaneum]	NP_001164113	0	758	0	0	0	22935.5	384.92	16.25	15.69	0	0	0	22935.5	0	0	0	22935.5	0	0	0	22935.5	GO:0003677 D- binding F; GO:0005634 nucleus C; GO:0001071 nucleic acid binding transcription factor activity F; GO:0034641 cellular nitrogen compound metabolic process P; GO:0009058 biosynthetic process P
Chv1VELVK25_0104862	1049	Chymotrypsin BI [Zootermopsis nevadensis]	KDR11874	2.05e-63	286	0	0	0	9910.17	166.31	16.21	15.65	0	0	0	9910.17	0	0	0	9910.17	0	0	0	9910.17	-
Chv1VELVK65_0009377	2840	hypothetical protein L798_12823, partial [Zootermopsis nevadensis]	KDR22689	2e-96	297	113.05	3.8	5.29	3.79796	498.02	16.17	15.61	39.51	0.59	1.28	6.51392	208.96	3.78	4.17	3.37469	28.06	1.78	3.56	2.34031	GO:0008150 biological_process P; GO:0016491 oxidoreductase activity F
ChvKITESOAP_0007035	553	TPA_exp: chymotrypsin 6, partial [Locusta migratoria]	DAA64581	3.44e-34	136	0	0	0	4398.79	73.81	16.14	15.59	0	0	0	4398.79	11	1.1	1.22	9.4835	3.91	2.1	4.19	2.48843	GO:0008150 biological_process P; GO:0008233 peptidase activity F
Chv1VELVK25_0102298	880	chitin-binding domain containing protein [Coptotermes formosanus]	AGM32117	7.31e-13	141	0	0	0	7931.43	133.1	15.99	15.44	0	0	0	7931.43	0	0	0	7931.43	0	0	0	7931.43	GO:0008150 biological_process P; GO:0005576 extracellular region C; GO:0003674 molecular_function F
Chv1VELVK75_0004891	1928	Aldehyde dehydroge-se, mitochondrial [Zootermopsis nevadensis]	KDR23477	0	513	104.24	5.3	7.38	2.66905	322.71	15.86	15.31	22.48	0.51	1.11	7.41745	58.5	1.57	1.74	7.80886	3.69	0.36	0.72	11.5261	GO:0044281 small molecule metabolic process P; GO:0005811 lipid particle C; GO:0008150 biological_process P; GO:0016491 oxidoreductase activity F; GO:0005739 mitochondrion C
Chv1VELVK75_0010951	634	-	-	-	-	19	3.56	4.96	3.94579	87	15.82	15.27	0	0	0	5184.68	15.51	1.34	1.48	7.93252	1	0.42	0.85	11.4492	-
Chv1TRINITY_0126221	327	-	-	-	-	0	0	0	1853.42	31.09	15.66	15.11	0	0	0	1853.42	0	0	0	1853.42	0	0	0	1853.42	-
Chv1VELVK21_0021174	1617	PREDICTED: PTB domain-containing engulfment adapter protein 1-like [Acromyrmex echi-tior]	XP_011065859	4.43e-153	503	0	0	0	15617.6	262.1	15.62	15.08	18.13	0.49	1.08	7.46918	0	0	0	15617.6	0	0	0	15617.6	GO:0003674 molecular_function F
Chv1VELVK55_0026356	1245	-	-	-	-	13.74	1.14	1.58	12.2211	194.94	15.58	15.05	12.97	0.47	1.04	7.76411	31.21	1.32	1.45	8.83891	0	0	0	11616	-
Chv1VELVK85_0005552	987	41 kDa zymogen [Tenebrio molitor]	BAG14261	3.08e-59	340	22.78	2.46	3.43	5.6272	148.75	15.58	15.04	0	0	0	8863.9	0	0	0	8863.9	0	0	0	8863.9	GO:0003674 molecular_function F
Chv1VELVK65_0015758	667	chemosensory protein 7 [Apolygus lucorum]	AGD80087	4.34e-11	33	0	0	0	5420.63	90.96	15.47	14.94	0	0	0	5420.63	3.39	0.28	0.31	37.7382	1	0.39	0.78	11.9703	-
Chv1VELVK29_0003459	926	PREDICTED: troponin C-like [Megachile rotundata]	XP_003704228	5.13e-16	146	0	0	0	8148.31	136.74	15.45	14.92	11.17	0.58	1.27	6.32327	1.73	0.1	0.11	110.424	0	0	0	8148.31	-
ChvKITESOAP_0116452	316	-	-	-	-	2	1.1	1.53	12.3082	28.74	15.44	14.91	0	0	0	1713.4	8.19	1.55	1.71	4.95773	1	2.35	4.7	3.78368	-
Chv1VELVK75_0012498	1051	PREDICTED: 2-hydroxyacylsphingosine 1-beta-galactosyltransferase-like [Cerapachys biroi]	XP_011344609	4.3e-62	310	34.48	3.46	4.82	3.96799	158.73	15.44	14.9	2.65	0.12	0.26	30.8619	22.15	1.12	1.23	10.138	0	0	0	9458.53	GO:0008150 biological_process P; GO:0016757 transferase activity, transferring glycosyl groups F
Chv1VELVK55_0005864	4859	PREDICTED: cytochrome P450 4g15 [Acromyrmex echi-tior]	XP_011061268	0	523	54.23	1.04	1.45	13.0138	818.72	15.17	14.65	2.3	0.02	0.04	183.301	245.69	2.58	2.85	4.71845	11.28	0.4	0.8	9.56938	GO:0008150 biological_process P; GO:0016491 oxidoreductase activity F; GO:0043167 ion binding F; GO:0003674 molecular_function F
Chv1VELVK29_0006749	414	-	-	-	-	1	0.34	0.48	38.371	45.13	15.15	14.63	5	0.78	1.71	4.65894	9.74	1.35	1.49	6.54778	2	1.96	3.92	2.97338	-
Chv1VELVK21_0133262	1626	hypothetical protein LOTGIDRAFT_158016 [Lottia gigantea]	XP_009048841	2.31e-114	520	0	0	0	15195.1	255.01	15.11	14.59	1	0.03	0.06	130.683	0	0	0	15195.1	0	0	0	15195.1	-
Chv1TRINITY_0047327	991	-	-	-	-	0	0	0	8640.47	145	15.11	14.59	0	0	0	8640.47	11	0.59	0.65	18.6283	2	0.44	0.88	9.55084	-
Chv1VELVK75_0036829	831	-	-	-	-	0	0	0	6904.83	115.87	14.93	14.41	0	0	0	6904.83	0	0	0	6904.83	0	0	0	6904.83	-
Chv1VELVK45_0032873	1710	PREDICTED: forkhead box protein F1, partial [Leptosomus discolor]	XP_009944968	2.38e-48	116	10	0.58	0.81	22.8326	265.18	14.86	14.35	10.71	0.27	0.6	12.7882	66.18	2.01	2.22	5.67245	2	0.22	0.45	17.4659	-
Chv1VELVK35_0053040	825	-	-	-	-	3.2	0.43	0.6	30.6416	114.22	14.85	14.34	2.93	0.18	0.38	20.0927	44.41	2.89	3.19	3.64064	0	0	0	6806.52	-
Chv1VELVK55_0060327	1123	Beta-1,3-galactosyltransferase 5 [Zootermopsis nevadensis]	KDR21275	5.67e-81	262	1	0.09	0.13	140.25	165	14.85	14.34	19	0.78	1.72	4.48704	23	1.08	1.19	10.1493	2	0.37	0.75	10.868	GO:0005975 carbohydrate metabolic process P; GO:0016757 transferase activity, transferring glycosyl groups F; GO:0006464 cellular protein modification process P; GO:0009058 biosynthetic process P; GO:0005575 cellular_component C
Chv1VELVK85_0003563	959	Apolipoprotein D [Zootermopsis nevadensis]	KDR21026	1.2e-109	255	0	0	0	8131.63	136.46	14.79	14.27	0	0	0	8131.63	0	0	0	8131.63	0	0	0	8131.63	-
Chv1VELVK75_0036831	710	-	-	-	-	0	0	0	5582.69	93.68	14.7	14.19	0	0	0	5582.69	0	0	0	5582.69	0	0	0	5582.69	-
Chv1VELVK25_0019969	1000	hypothetical protein BRAFLDRAFT_75405 [Branchiostoma floridae]	XP_002612481	1.08e-121	207	8.21	0.87	1.22	14.9314	142.41	14.68	14.18	0	0	0	8486.15	7.21	0.38	0.42	27.8812	0	0	0	8486.15	GO:0006790 sulfur compound metabolic process P; GO:0043167 ion binding F; GO:0006520 cellular amino acid metabolic process P; GO:0003674 molecular_function F
Chv1VELVK21_0133411	375	-	-	-	-	0	0	0	2213.3	37.13	14.66	14.15	0	0	0	2213.3	0	0	0	2213.3	0	0	0	2213.3	-
Chv1VELVK45_0070931	396	-	-	-	-	0	0	0	2407.54	40.39	14.57	14.06	0	0	0	2407.54	0	0	0	2407.54	0	0	0	2407.54	-
Chv1SOAPK35_0003624	334	-	-	-	-	0	0	0	1788.48	30	14.52	14.02	0	0	0	1788.48	1	0.18	0.2	41.5191	2	3.74	7.48	1.97691	-
Chv1VELVK21_0101553	1680	beta-1,4-endogluca-se 1 [Panesthia cribrata]	AAF80584	0	449	2	0.12	0.16	107.438	251	14.34	13.85	0	0	0	14956.2	1	0.03	0.03	347.206	0	0	0	14956.2	-
Chv1VELVK55_0060793	513	PREDICTED: probable salivary secreted peptide-like [Ceratitis capitata]	XP_004520727	8.9e-09	125	0	0	0	3516.37	59	14.34	13.85	0	0	0	3516.37	0	0	0	3516.37	0	0	0	3516.37	-
Chv1TRINITY_0113157	453	-	-	-	-	1	0.3	0.42	41.6602	49	14.3	13.81	0	0	0	2920.54	6	0.75	0.83	11.5229	0	0	0	2920.54	-
Chv1VELVK75_0012499	1051	PREDICTED: 2-hydroxyacylsphingosine 1-beta-galactosyltransferase-like [Cerapachys biroi]	XP_011344609	4.3e-62	310	9.87	0.99	1.38	12.7273	145.89	14.19	13.7	16.39	0.73	1.6	4.59886	14.93	0.75	0.83	13.8169	8.14	1.66	3.33	2.36302	GO:0008150 biological_process P; GO:0016757 transferase activity, transferring glycosyl groups F
Chv1VELVK29_0029417	859	PREDICTED: surfeit locus protein 6 homolog [Fopius arisanus]	XP_011299480	4.07e-25	275	0	0	0	6792.22	113.98	14.1	13.62	0	0	0	6792.22	0	0	0	6792.22	12.18	3.27	6.54	1.23396	-
Chv1VELVK55_0005163	913	PREDICTED: uncharacterized protein LOC103577110 isoform X1 [Microplitis demolitor]	XP_008555833	8.74e-40	275	0	0	0	7304.03	122.57	14.09	13.6	0	0	0	7304.03	0	0	0	7304.03	0	0	0	7304.03	GO:0003674 molecular_function F
Chv1VELVK55_0060544	916	putative defense protein [Coptotermes formosanus]	AFZ78849	3.6e-14	158	0	0	0	7311.78	122.7	14.05	13.56	0	0	0	7311.78	0	0	0	7311.78	0	0	0	7311.78	-
Chv1VELVK65_0004546	1358	Uveal autoantigen with coiled-coil domains and ankyrin repeats protein, putative [Pediculus humanus corporis]	XP_002430083	5.43e-22	163	6.74	0.5	0.7	24.7243	193.67	14.03	13.54	0	0	0	11540.3	0	0	0	11540.3	0	0	0	11540.3	-
Chv1VELVK21_0056489	2144	Gamma-aminobutyric acid receptor subunit alpha-4 [Zootermopsis nevadensis]	KDR24265	2.35e-150	612	20.65	0.94	1.3	13.3208	319.24	13.99	13.51	51	1.02	2.24	3.23504	68.18	1.65	1.81	6.62852	0	0	0	19022.1	GO:0022857 transmembrane transporter activity F; GO:0005575 cellular_component C; GO:0006810 transport P
Chv1VELVK75_0004726	4548	chiti-se [Nilaparvata lugens]	AJO25038	1.55e-51	299	34.91	0.72	1	17.2329	698.01	13.85	13.37	0	0	0	41590.2	0	0	0	41590.2	0	0	0	41590.2	GO:0005975 carbohydrate metabolic process P; GO:0008150 biological_process P; GO:0043167 ion binding F; GO:0007155 cell adhesion P; GO:0005576 extracellular region C; GO:0005575 cellular_component C; GO:0003674 molecular_function F
Chv1VELVK85_0000544	16029	PREDICTED: LOW QUALITY PROTEIN: titin-like [Apis florea]	XP_003693102	6.08e-13	371	39.22	0.22	0.31	55.4013	2520.98	13.84	13.37	0	0	0	150207	0	0	0	150207	18.93	0.2	0.39	17.5592	GO:0003674 molecular_function F
Chv1SOAPK75_0036970	555	-	-	-	-	1	0.22	0.31	53.559	63	13.71	13.24	0	0	0	3754.7	11.12	1.11	1.22	8.00772	1	0.53	1.06	8.29144	-
Chv1VELVK25_0014865	3003	Solute carrier organic anion transporter family member 4C1 [Acromyrmex echi-tior]	EGI66485	1.02e-164	685	16.52	0.52	0.73	23.3344	447.46	13.69	13.22	0	0	0	26661.8	0	0	0	26661.8	0	0	0	26661.8	GO:0006810 transport P; GO:0005575 cellular_component C; GO:0003674 molecular_function F
Chv1VELVK21_0133433	948	PREDICTED: trypsin-1-like [Apis florea]	XP_003689751	3.88e-35	249	0	0	0	7416.05	124.45	13.67	13.2	0	0	0	7416.05	0	0	0	7416.05	0	0	0	7416.05	-
Chv1VELVK21_0022220	3938	2-oxoglutarate dehydroge-se E1 component, mitochondrial [Zootermopsis nevadensis]	KDR11185	0	1090	0	0	0	34787.1	583.83	13.45	12.99	32.78	0.34	0.75	9.20362	0	0	0	34787.1	0	0	0	34787.1	-
Chv1VELVK25_0057967	671	Alcohol dehydroge-se [-DP+]	KDR11767	3.06e-88	211	0	0	0	4744.96	79.62	13.44	12.97	0	0	0	4744.96	0	0	0	4744.96	2.31	0.89	1.79	4.54171	GO:0008150 biological_process P; GO:0016491 oxidoreductase activity F
Chv1VELVK21_0025077	5683	PREDICTED: RING finger protein nhl-1 [Tribolium castaneum]	XP_008197968	9.3e-07	70	48.54	0.79	1.1	15.007	845.08	13.33	12.87	0	0	0	50353	88.16	0.79	0.87	13.5707	0	0	0	50353	GO:0043167 ion binding F; GO:0003674 molecular_function F; GO:0005622 intracellular C
Chv1VELVK25_0088337	468	-	-	-	-	0	0	0	2839.51	47.64	13.24	12.79	0	0	0	2839.51	1.78	0.21	0.24	37.4136	0	0	0	2839.51	-
Chv1VELVK75_0033879	769	cathepsin C, isoform CRA_a [Homo sapiens]	EAW59363	4.9e-67	194	4.73	0.69	0.96	16.973	93.38	13.25	12.79	0	0	0	5564.82	0	0	0	5564.82	1	0.31	0.63	12.2887	GO:0008150 biological_process P; GO:0008233 peptidase activity F; GO:0003674 molecular_function F; GO:0002376 immune system process P; GO:0005764 lysosome C
Chv1TRINITY_0125224	610	PREDICTED: hemolymph lipopolysaccharide-binding protein-like [-sonia vitripennis]	XP_008203348	1.83e-12	94	0	0	0	4102.07	68.83	13.17	12.72	0	0	0	4102.07	0	0	0	4102.07	0	0	0	4102.07	-
Chv1VELVK55_0058272	2448	ketohexoki-se [Danio rerio]	NP_001002636	4.39e-84	302	1.24	0.05	0.07	237.822	346	13.15	12.7	0	0	0	20616.6	64	1.35	1.49	7.65316	15	1.12	2.24	3.04141	-
Chv1VELVK75_0036865	862	O-Glycosyl hydrolase family 30 protein [Brugia malayi]	XP_001897915	6.8e-51	226	0	0	0	6328.66	106.2	13.08	12.63	3	0.17	0.37	18.2474	0	0	0	6328.66	0	0	0	6328.66	GO:0005975 carbohydrate metabolic process P; GO:0006629 lipid metabolic process P; GO:0016798 hydrolase activity, acting on glycosyl bonds F
Chv1VELVK75_0022274	795	hypothetical protein Phum_PHUM613190 [Pediculus humanus corporis]	XP_002433094	1.17e-14	77	8	1.12	1.56	10.2533	95.29	12.97	12.52	8.63	0.54	1.18	5.70243	30	2.03	2.24	4.49514	1.57	0.47	0.94	7.99367	-
Chv1VELVK65_0052261	590	PREDICTED: antitrypsin-like [Apis mellifera]	XP_003251813	7.52e-40	189	0	0	0	3851.82	64.63	12.94	12.49	0	0	0	3851.82	0	0	0	3851.82	0	0	0	3851.82	GO:0005615 extracellular space C
Chv1VELVK35_0036330	1003	Dehydroge-se/reductase SDR family member 11 [Zootermopsis nevadensis]	KDR14275	2.58e-97	252	8.99	0.95	1.33	11.9527	124.81	12.82	12.38	6.71	0.32	0.69	9.60302	25.99	1.38	1.52	6.795	14	3.04	6.08	1.17556	GO:0008150 biological_process P; GO:0016491 oxidoreductase activity F
Chv1SOAPK21_0001492	992	-	-	-	-	0	0	0	7329.65	123	12.8	12.36	0	0	0	7329.65	0	0	0	7329.65	0	0	0	7329.65	-
Chv1VELVK55_0009430	1521	Rec-me: Full=Cytochrome P450 9e2; Alt-me: Full=CYPIXE2 [Blattella germanica]	Q964T2	2.28e-136	453	9.74	0.64	0.9	17.58	198.87	12.69	12.25	0	0	0	11850.2	0	0	0	11850.2	0	0	0	11850.2	GO:0008150 biological_process P; GO:0016491 oxidoreductase activity F; GO:0043167 ion binding F; GO:0043226 organelle C; GO:0005575 cellular_component C; GO:0005622 intracellular C; GO:0003674 molecular_function F
Chv1SOAPK55_0011895	540	-	-	-	-	1	0.23	0.32	47.6096	56	12.66	12.22	0	0	0	3337.62	1	0.1	0.11	77.4822	0	0	0	3337.62	-
Chv1VELVK29_0020699	4665	hypothetical protein L798_07975 [Zootermopsis nevadensis]	KDR17522	1.1e-22	84	34.58	0.69	0.96	16.2381	651.5	12.59	12.16	11.1	0.1	0.21	30.3142	81.04	0.89	0.98	11.3811	44.88	1.67	3.34	1.91419	-
Chv1SOAPK35_0011741	529	Transposable element Tc1 transposase, partial [Stegodyphus mimosarum]	KFM72061	1.33e-54	176	1	0.24	0.33	45.7397	53.8	12.52	12.09	2	0.21	0.47	13.8481	3.92	0.41	0.45	19.3237	0	0	0	3206.54	GO:0003677 D- binding F; GO:0032196 transposition P; GO:0006259 D- metabolic process P; GO:0003674 molecular_function F
Chv1VELVK85_0002309	1850	Rec-me: Full=Cytochrome P450 9e2; Alt-me: Full=CYPIXE2 [Blattella germanica]	Q964T2	1.65e-159	507	28.53	1.52	2.11	7.30795	241.92	12.44	12.01	0	0	0	14415.2	0	0	0	14415.2	0	0	0	14415.2	GO:0016491 oxidoreductase activity F; GO:0043226 organelle C; GO:0005575 cellular_component C; GO:0003674 molecular_function F; GO:0005622 intracellular C
Chv1VELVK85_0005760	379	-	-	-	-	0	0	0	1908.24	32.01	12.42	11.99	3.82	0.69	1.51	4.32363	0	0	0	1908.24	0	0	0	1908.24	-
Chv1VELVK21_0124665	1716	hypothetical protein LOTGIDRAFT_158016 [Lottia gigantea]	XP_009048841	3.85e-137	509	0	0	0	13222.4	221.9	12.39	11.96	0	0	0	13222.4	0	0	0	13222.4	0	0	0	13222.4	-
Chv1SOAPK29_0001480	822	Glutathione S-transferase omega-1 [Zootermopsis nevadensis]	KDR22870	2.36e-36	229	0	0	0	5650.02	94.81	12.38	11.95	0	0	0	5650.02	0	0	0	5650.02	0	0	0	5650.02	-
Chv1VELVK65_0001230	432	60S ribosomal protein L18a [Zootermopsis nevadensis]	KDR15731	1.14e-73	114	3.66	1.18	1.64	9.20926	39.23	12.32	11.89	0	0	0	2338.42	12.13	1.6	1.76	4.57276	0	0	0	2338.42	GO:0003735 structural constituent of ribosome F; GO:0005840 ribosome C; GO:0006412 translation P
Chv1VELVK75_0010285	782	-	-	-	-	11.04	1.58	2.2	6.8237	87.47	12.15	11.73	0	0	0	5212.68	25.77	1.78	1.96	4.803	6.81	2.09	4.18	1.69351	-
Chv1VELVK45_0068061	1579	Esterase E4 [Zootermopsis nevadensis]	KDR24383	1.12e-114	526	0	0	0	11781.7	197.72	12.1	11.68	0	0	0	11781.7	0	0	0	11781.7	0	0	0	11781.7	GO:0003674 molecular_function F
Chv1SOAPK55_0101781	735	Glutathione S-transferase omega-1 [Zootermopsis nevadensis]	KDR22870	7.53e-37	229	0	0	0	4780.71	80.22	12.05	11.63	0	0	0	4780.71	0	0	0	4780.71	0	0	0	4780.71	GO:0008150 biological_process P; GO:0005737 cytoplasm C; GO:0003674 molecular_function F; GO:0016765 transferase activity, transferring alkyl or aryl (other than methyl) groups F
Chv1VELVK85_0007716	1066	Juvenile hormone epoxide hydrolase 1 [Zootermopsis nevadensis]	KDR10172	5.13e-152	328	0	0	0	7452.99	125.07	11.96	11.55	0	0	0	7452.99	23.71	1.18	1.3	7.46328	3.41	0.68	1.37	4.83403	GO:0003674 molecular_function F
Chv1VELVK55_0007780	14203	PREDICTED: LOW QUALITY PROTEIN: muscle M-line assembly protein unc-89 [Cerapachys biroi]	XP_011330733	1.48e-19	320	26.82	0.17	0.24	61.8997	1926.47	11.96	11.54	0	0	0	114785	0	0	0	114785	0	0	0	114785	GO:0007165 sig-l transduction P; GO:0043167 ion binding F; GO:0006464 cellular protein modification process P; GO:0016301 ki-se activity F; GO:0003674 molecular_function F
Chv1VELVK25_0101821	1022	PREDICTED: pancreatic triacylglycerol lipase-like isoform X2 [Cerapachys biroi]	XP_011329730	3.42e-53	277	2	0.21	0.29	50.7307	118.51	11.91	11.5	10.9	0.5	1.1	5.61601	0	0	0	7062.13	0	0	0	7062.13	GO:0006629 lipid metabolic process P; GO:0003674 molecular_function F
Chv1VELVK29_0085673	934	major allergen Per a 1.0101 [Periplaneta america-]	AAD13533	1.41e-30	200	0	0	0	6280.4	105.39	11.79	11.38	0	0	0	6280.4	0	0	0	6280.4	0	0	0	6280.4	-
Chv1VELVK25_0101127	3789	G-protein coupled receptor Mth2 [Zootermopsis nevadensis]	KDR10941	1.41e-76	378	1	0.02	0.03	416.04	489.49	11.74	11.34	2	0.02	0.05	125.96	34	0.46	0.51	20.3733	6	0.28	0.56	10.7543	-
Chv1VELVK55_0008979	1258	Protein spaetzle [Zootermopsis nevadensis]	KDR17073	1.5e-33	177	10.6	0.86	1.21	11.93	146.85	11.6	11.2	0	0	0	8750.69	0	0	0	8750.69	0	0	0	8750.69	-
Chv1VELVK21_0133555	923	serine protease 11 precursor [-sonia vitripennis]	NP_001166051	8.94e-30	277	0	0	0	6078.42	102	11.57	11.17	0	0	0	6078.42	0	0	0	6078.42	0	0	0	6078.42	-
Chv1VELVK25_0018020	447	CBP80/20-dependent translation initiation factor [Zootermopsis nevadensis]	KDR15456	3.9e-36	102	1.89	0.58	0.81	17.5464	38.74	11.54	11.14	7.42	1.02	2.24	2.69662	2.56	0.32	0.36	21.2412	0	0	0	2309.23	-
Chv1VELVK29_0013925	2923	Solute carrier organic anion transporter family member 4C1 [Acromyrmex echi-tior]	EGI66485	5.06e-165	685	0	0	0	21753.4	365.08	11.5	11.1	0	0	0	21753.4	0	0	0	21753.4	0	0	0	21753.4	GO:0006810 transport P; GO:0005575 cellular_component C; GO:0003674 molecular_function F
Chv1VELVK25_0104594	671	-	-	-	-	0	0	0	4057.38	68.08	11.49	11.09	0	0	0	4057.38	0	0	0	4057.38	0	0	0	4057.38	-
Chv1VELVK29_0092204	1240	Lipase 3 [Zootermopsis nevadensis]	KDR16428	1.69e-152	374	0	0	0	8518.92	142.96	11.48	11.08	0	0	0	8518.92	1	0.04	0.05	197.765	0	0	0	8518.92	GO:0006629 lipid metabolic process P; GO:0003674 molecular_function F
Chv1VELVK21_0133316	2092	beta-galactosidase [Periplaneta america-]	AIA09347	0	639	0	0	0	15194.5	255	11.47	11.08	0	0	0	15194.5	0	0	0	15194.5	1	0.09	0.18	33.5539	-
Chv1SOAPK21_0123564	406	-	-	-	-	0	0	0	1967.22	33	11.43	11.03	0	0	0	1967.22	0	0	0	1967.22	0	0	0	1967.22	-
Chv1VELVK85_0005991	645	Arrestin domain-containing protein 2 [Zootermopsis nevadensis]	KDR13777	4.18e-97	167	5.48	1	1.4	10.0677	64.14	11.4	11	0	0	0	3822.62	0	0	0	3822.62	0	0	0	3822.62	-
Chv1VELVK25_0019017	1296	PREDICTED: i-ctive pancreatic lipase-related protein 1-like isoform X2 [Acyrthosiphon pisum]	XP_008182372	4.33e-50	214	38.94	3.07	4.28	3.29191	148.71	11.36	10.96	0	0	0	8861.52	24.48	0.99	1.09	8.59491	0	0	0	8861.52	GO:0003674 molecular_function F
Chv1VELVK75_0036912	515	putative defense protein [Coptotermes formosanus]	AFZ78849	4.1e-15	138	0	0	0	2791.85	46.84	11.32	10.93	0	0	0	2791.85	0	0	0	2791.85	0	0	0	2791.85	-
Chv1VELVK65_0051850	633	hypothetical protein AaeL_AAEL013118 [Aedes aegypti]	XP_001656376	3.69e-30	179	0	0	0	3701.07	62.1	11.31	10.92	0	0	0	3701.07	0.33	0.03	0.03	248.643	0	0	0	3701.07	-
Chv1SOAPK55_0098230	538	-	-	-	-	0	0	0	2965.83	49.76	11.31	10.92	0	0	0	2965.83	0	0	0	2965.83	0	0	0	2965.83	-
Chv1VELVK75_0014336	437	f-spondin [Aedes aegypti]	XP_001652955	4.36e-12	132	1.86	0.59	0.82	16.8521	36.62	11.3	10.91	0	0	0	2182.91	0	0	0	2182.91	0	0	0	2182.91	-
Chv1VELVK65_0010187	13558	PREDICTED: LOW QUALITY PROTEIN: muscle M-line assembly protein unc-89 [Cerapachys biroi]	XP_011330733	1.36e-19	320	94.12	0.63	0.88	15.8962	1735.49	11.29	10.9	0	0	0	103406	133.02	0.5	0.55	18.4721	0	0	0	103406	GO:0007165 sig-l transduction P; GO:0043167 ion binding F; GO:0006464 cellular protein modification process P; GO:0016301 ki-se activity F; GO:0003674 molecular_function F
Chv1VELVK25_0015839	1992	Juvenile hormone epoxide hydrolase 1 [Zootermopsis nevadensis]	KDR10172	0	430	28.88	1.42	1.97	7.08962	237.57	11.27	10.88	20.26	0.44	0.96	6.05871	37.65	0.98	1.08	8.93034	0	0	0	14156	GO:0003674 molecular_function F
Chv1VELVK21_0022927	1152	PREDICTED: protein 60A [Fopius arisanus]	XP_011305457	1.13e-97	308	13.49	1.22	1.7	8.19132	128.28	11.21	10.82	0	0	0	7644.25	0	0	0	7644.25	0	0	0	7644.25	GO:0003674 molecular_function F; GO:0040007 growth P
Chv1VELVK45_0009103	631	-	-	-	-	0	0	0	3651.62	61.27	11.21	10.82	0	0	0	3651.62	6.45	0.56	0.62	13.4059	0	0	0	3651.62	-
Chv1VELVK75_0016408	426	PREDICTED: max-like protein X [Fopius arisanus]	XP_011312118	1.86e-17	48	8.85	2.91	4.06	3.3972	34.91	11.2	10.82	0	0	0	2081.03	5.58	0.75	0.82	8.82599	0	0	0	2081.03	GO:0003674 molecular_function F
Chv1VELVK29_0011887	8478	PREDICTED: uncharacterized protein LOC105264979 isoform X6 [Fopius arisanus]	XP_011300534	4.76e-46	157	0	0	0	63688.2	1068.89	11.2	10.81	52.83	0.25	0.55	10.4561	99.04	0.59	0.66	15.2795	0.03	0	0	4375.62	GO:0007165 sig-l transduction P; GO:0043167 ion binding F; GO:0008289 lipid binding F; GO:0003674 molecular_function F; GO:0005622 intracellular C
Chv1SOAPK65_0008189	699	-	-	-	-	0	0	0	4097.89	68.76	11.01	10.63	0	0	0	4097.89	0	0	0	4097.89	0	0	0	4097.89	-
Chv1VELVK55_0000209	920	R- recognition motif (RRM), partial [Coptotermes formosanus]	AGM32678	4.15e-106	222	3.64	0.43	0.6	22.7693	96.49	10.99	10.61	0	0	0	5750.12	4.88	0.28	0.31	27.8685	0	0	0	5750.12	GO:0003674 molecular_function F
Chv1SOAPK55_0005235	487	Trypsin-1 [Zootermopsis nevadensis]	KDR22111	7.95e-45	142	0	0	0	2495.72	41.87	10.97	10.59	0	0	0	2495.72	0	0	0	2495.72	0	0	0	2495.72	GO:0008150 biological_process P; GO:0008233 peptidase activity F
Chv1VELVK55_0013078	4403	Sterile alpha and TIR motif-containing protein 1 [Zootermopsis nevadensis]	KDQ97276	0	1097	0	0	0	31831.8	534.23	10.96	10.58	50.2	0.47	1.03	5.4998	0	0	0	31831.8	0	0	0	31831.8	-
Chv1VELVK65_0017132	785	-	-	-	-	7.07	1.01	1.4	9.60335	78.89	10.91	10.53	4.02	0.26	0.56	10.1236	16.96	1.16	1.28	6.57908	0	0	0	4701.47	-
Chv1VELVK55_0020367	8352	Laminin subunit beta-1 [Zootermopsis nevadensis]	KDR15871	0	1760	39.63	0.44	0.61	22.1631	1019.04	10.84	10.46	49.71	0.24	0.53	10.5941	135.99	0.83	0.91	10.6096	0	0	0	60718	GO:0003674 molecular_function F
Chv1VELVK75_0036727	799	major allergen Per a 1.0101 [Periplaneta america-]	AAD13533	4.3e-31	200	0	0	0	4754.49	79.78	10.79	10.42	0	0	0	4754.49	0	0	0	4754.49	0	0	0	4754.49	-
Chv1VELVK45_0003025	3237	Transient receptor potential channel pyrexia [Zootermopsis nevadensis]	KDR03815	0	777	38.18	1.12	1.56	8.57976	380.05	10.75	10.38	35.45	0.46	1	5.54014	58.64	0.93	1.03	9.17434	5.33	0.29	0.59	9.3991	GO:0006810 transport P
Chv1SOAPK55_0096171	472	Protein big brother [Zootermopsis nevadensis]	KDR22598	3.31e-95	145	0	0	0	2316.38	38.86	10.67	10.3	0	0	0	2316.38	0	0	0	2316.38	1.04	0.76	1.51	4.91889	GO:0005634 nucleus C; GO:0000988 protein binding transcription factor activity F
Chv1VELVK21_0089508	803	PREDICTED: uncharacterized protein LOC662271 [Tribolium castaneum]	XP_976417	1.43e-11	192	0	0	0	4718.74	79.18	10.64	10.28	0	0	0	4718.74	0	0	0	4718.74	0	0	0	4718.74	-
ChvKITESOAP_0123667	360	V-type proton ATPase subunit S1 [Zootermopsis nevadensis]	KDR13979	4.95e-13	123	6.73	2.91	4.06	3.20327	25.04	10.6	10.24	0	0	0	1492.95	2.72	0.44	0.49	12.9319	0	0	0	1492.95	-
Chv1VELVK21_0018835	3133	Cip1-interacting zinc finger protein [Zootermopsis nevadensis]	KDR18631	5.19e-10	218	10.88	0.33	0.46	28.5702	360.98	10.57	10.2	33.93	0.45	0.99	5.49784	10.23	0.17	0.18	49.8545	9.6	0.55	1.09	4.95753	-
Chv1SOAPK29_0138012	431	-	-	-	-	0	0	0	1973.18	33.1	10.43	10.07	0	0	0	1973.18	0	0	0	1973.18	0	0	0	1973.18	-
Chv1SOAPK25_0002422	502	-	-	-	-	0	0	0	2474.87	41.52	10.41	10.05	0	0	0	2474.87	0	0	0	2474.87	0	0	0	2474.87	-
Chv1VELVK65_0010657	781	hypothetical protein DAPPUDRAFT_300066 [Daphnia pulex]	EFX90356	3.36e-70	150	22.29	3.2	4.46	2.89216	74.8	10.41	10.05	0	0	0	4457.77	12.41	0.86	0.95	8.52081	2.44	0.75	1.5	4.0397	GO:0008150 biological_process P; GO:0007165 sig-l transduction P; GO:0003674 molecular_function F
Chv1VELVK21_0133333	1231	-	-	-	-	1	0.08	0.12	108.804	128	10.37	10.01	5	0.19	0.41	13.2108	5	0.21	0.24	36.0846	0	0	0	7627.56	-
Chv1VELVK65_0051977	542	-	-	-	-	0	0	0	2744.78	46.05	10.36	10	0	0	0	2744.78	0	0	0	2744.78	0	0	0	2744.78	-
Chv1VELVK75_0006462	1432	Fatty acid synthase [Zootermopsis nevadensis]	KDR23042	1.45e-71	487	0	0	0	9025.97	151.47	10.34	9.98	0	0	0	9025.97	0	0	0	9025.97	0	0	0	9025.97	GO:0009058 biosynthetic process P; GO:0003674 molecular_function F
Chv1VELVK55_0006717	1820	Thioredoxin reductase 1, mitochondrial [Zootermopsis nevadensis]	KDR20063	0	485	0	0	0	11700	196.35	10.28	9.92	0	0	0	11700	29.25	0.83	0.92	9.49892	24.43	2.55	5.11	1.05984	GO:0008150 biological_process P; GO:0016491 oxidoreductase activity F; GO:0042592 homeostatic process P; GO:0043167 ion binding F; GO:0003674 molecular_function F
Chv1TRINITY_0057666	467	-	-	-	-	0	0	0	2193.64	36.8	10.26	9.91	0	0	0	2193.64	0	0	0	2193.64	0	0	0	2193.64	-
Chv1VELVK45_0068905	503	-	-	-	-	0	0	0	2443.88	41	10.25	9.9	0	0	0	2443.88	0	0	0	2443.88	0	0	0	2443.88	-
Chv1SOAPK55_0096941	495	PREDICTED: uncharacterized protein LOC103521313 [Diaphori- citri]	XP_008484644	7.83e-07	54	2	0.53	0.73	17.1576	40.07	10.26	9.9	0	0	0	2388.47	0	0	0	2388.47	0	0	0	2388.47	-
Chv1VELVK55_0007100	4863	chiti-se [Nilaparvata lugens]	AJO25038	1.85e-51	299	34.86	0.67	0.93	13.6712	552.95	10.24	9.88	0	0	0	32947.2	0	0	0	32947.2	0	0	0	32947.2	GO:0005975 carbohydrate metabolic process P; GO:0008150 biological_process P; GO:0043167 ion binding F; GO:0007155 cell adhesion P; GO:0005576 extracellular region C; GO:0005575 cellular_component C; GO:0003674 molecular_function F
Chv1VELVK21_0113563	536	-	-	-	-	0	0	0	2661.96	44.66	10.2	9.85	0	0	0	2661.96	0	0	0	2661.96	0	0	0	2661.96	-
Chv1VELVK21_0131912	1603	Chain A, Crystal Structure Of Beta-Glucosidase From Termite Neotermes Koshunensis In Complex With Tris &gt;gi|393715252|pdb|3VIF|A Chain A, Crystal Structure Of Beta-glucosidase From Termite Neotermes Koshunensis In Complex With Gluconolactone &gt;gi|393715253|pdb|3VIG|A Chain A, Crystal Structure Of Beta-glucosidase From Termite Neotermes Koshunensis In Complex With 1-deoxynojirimycin &gt;gi|393…	3AHZ_A	0	470	0	0	0	10070.4	169	10.17	9.82	2	0.06	0.12	43.4914	0	0	0	10070.4	0	0	0	10070.4	-
Chv1SOAPK21_0001244	621	putative cuticle protein [Coptotermes formosanus]	AGM32203	1.88e-31	134	0	0	0	3225.01	54.11	10.11	9.76	0	0	0	3225.01	0	0	0	3225.01	0	0	0	3225.01	GO:0005198 structural molecule activity F
Chv1VELVK25_0105540	606	hypothetical protein BRAFLDRAFT_176377 [Branchiostoma floridae]	XP_002597597	1.53e-16	106	0	0	0	3110.02	52.18	10.07	9.73	0	0	0	3110.02	0	0	0	3110.02	0	0	0	3110.02	GO:0008150 biological_process P; GO:0005576 extracellular region C; GO:0003674 molecular_function F
Chv1VELVK65_0051947	528	-	-	-	-	0	0	0	2572.58	43.16	10.07	9.72	0	0	0	2572.58	5.4	0.57	0.63	11.2729	0	0	0	2572.58	-
Chv1VELVK55_0002539	1885	f-spondin, putative [Pediculus humanus corporis]	XP_002423834	1.7e-07	55	31.56	1.64	2.29	5.42834	198.77	10.01	9.67	11	0.25	0.55	9.33332	28.23	0.78	0.86	9.96313	0	0	0	11844.2	-
Chv1SOAPK21_0131469	634	PREDICTED: putative nuclease HARBI1 [Acyrthosiphon pisum]	XP_008185984	2.87e-17	59	0	0	0	3278.04	55	10	9.65	0	0	0	3278.04	0	0	0	3278.04	0	0	0	3278.04	-
ChvKITESOAP_0137656	552	hypothetical protein L798_06410 [Zootermopsis nevadensis]	KDR19054	1.12e-99	167	0.36	0.08	0.11	104.687	45.45	9.97	9.62	0	0	0	2709.03	0	0	0	2709.03	2.21	1.19	2.38	2.7102	-
Chv1VELVK85_0012413	768	hypothetical protein L798_04031 [Zootermopsis nevadensis]	KDR21240	5.33e-45	190	0	0	0	4156.88	69.75	9.91	9.57	1.49	0.1	0.21	24.0616	0	0	0	4156.88	0	0	0	4156.88	-
Chv1VELVK21_0031573	872	WD repeat-containing protein 33 [Zootermopsis nevadensis]	KDR16215	8.41e-76	185	0	0	0	4842.08	81.25	9.87	9.53	0	0	0	4842.08	16.51	1.01	1.12	6.96027	5.06	1.33	2.66	2.11693	-
Chv1VELVK25_0088335	468	-	-	-	-	0	0	0	2103.67	35.29	9.81	9.47	0	0	0	2103.67	5.36	0.65	0.71	9.2866	0	0	0	2103.67	-
Chv1VELVK35_0004335	622	Peroxiredoxin-6 [Zootermopsis nevadensis]	KDR10377	8.11e-66	131	0	0	0	3127.3	52.47	9.78	9.45	0	0	0	3127.3	4.83	0.43	0.47	15.3128	0	0	0	3127.3	GO:0008150 biological_process P; GO:0016491 oxidoreductase activity F; GO:0003674 molecular_function F
Chv1VELVK75_0037104	565	putative defense protein [Coptotermes formosanus]	AFZ78849	6.22e-13	119	0	0	0	2745.37	46.06	9.78	9.44	0	0	0	2745.37	0	0	0	2745.37	0	0	0	2745.37	-
Chv1VELVK21_0120495	542	PREDICTED: epididymal secretory protein E1-like [-sonia vitripennis]	XP_001600058	1.48e-21	126	2	0.46	0.64	18.4116	43	9.67	9.34	2	0.21	0.45	11.0691	2	0.2	0.23	30.0997	0	0	0	2563.05	-
Chv1VELVK25_0104353	1080	conserved hypothetical protein [Pediculus humanus corporis]	XP_002423928	4.47e-108	309	0	0	0	6090.93	102.21	9.63	9.29	0	0	0	6090.93	0	0	0	6090.93	0	0	0	6090.93	-
Chv1VELVK75_0029800	474	-	-	-	-	2.73	0.76	1.07	11.0733	35.23	9.61	9.28	3.99	0.5	1.1	4.55603	9.52	1.13	1.25	5.22979	3	2.16	4.33	1.54815	-
Chv1VELVK35_0045389	1469	hypothetical protein, partial [Enterobacter sp. Bisph2]	WP_039080261	1.43e-141	362	0	0	0	8598.16	144.29	9.57	9.24	0	0	0	8598.16	1	0.04	0.04	199.605	0	0	0	8598.16	GO:0005975 carbohydrate metabolic process P; GO:0016798 hydrolase activity, acting on glycosyl bonds F
Chv1VELVK35_0013864	2152	PREDICTED: mannosyl-oligosaccharide 1,2-alpha-mannosidase IA isoform X2 [Acromyrmex echi-tior]	XP_011061130	0	477	0	0	0	12925.6	216.92	9.47	9.14	0	0	0	12925.6	0	0	0	12925.6	0	0	0	12925.6	GO:0043167 ion binding F; GO:0005575 cellular_component C; GO:0016798 hydrolase activity, acting on glycosyl bonds F
Chv1VELVK21_0043366	3978	Lipase 3 [Zootermopsis nevadensis]	KDR16427	2.11e-139	399	92.37	2.18	3.04	3.86706	414.33	9.45	9.12	66.26	0.69	1.51	3.23176	134.06	1.73	1.9	4.37595	9.2	0.41	0.81	5.93752	-
Chv1VELVK85_0008015	497	-	-	-	-	0	0	0	2195.42	36.83	9.37	9.05	0	0	0	2195.42	0	0	0	2195.42	0	0	0	2195.42	-
Chv1SOAPK75_0001420	1026	-	-	-	-	0	0	0	5502.85	92.34	9.24	8.92	0	0	0	5502.85	0	0	0	5502.85	0	0	0	5502.85	-
Chv1VELVK55_0060523	878	PREDICTED: uncharacterized protein LOC103515273 isoform X1 [Diaphori- citri]	XP_008478426	1.76e-17	117	0	0	0	4572.17	76.72	9.24	8.92	0	0	0	4572.17	0	0	0	4572.17	0	0	0	4572.17	GO:0008150 biological_process P; GO:0005576 extracellular region C; GO:0003674 molecular_function F
Chv1VELVK21_0025031	2380	Alpha-taxilin [Zootermopsis nevadensis]	KDR22608	1.28e-161	342	26.34	1.07	1.49	7.70322	235.44	9.22	8.9	49.56	0.89	1.94	2.4552	70.15	1.52	1.68	4.7514	10.86	0.84	1.67	2.85842	GO:0003674 molecular_function F
Chv1VELVK35_0012802	2034	Juvenile hormone epoxide hydrolase 1 [Zootermopsis nevadensis]	KDR10172	0	430	18.28	0.88	1.22	9.35795	198.54	9.21	8.89	2.75	0.06	0.13	37.2021	0	0	0	11830.5	0	0	0	11830.5	GO:0003674 molecular_function F
Chv1VELVK65_0002533	763	putative defense protein [Coptotermes formosanus]	AFZ78849	5.84e-20	138	0	0	0	3825.01	64.18	9.19	8.88	0	0	0	3825.01	0	0	0	3825.01	0	0	0	3825.01	-
Chv1VELVK65_0046960	2098	Major facilitator superfamily domain-containing protein 6 [Zootermopsis nevadensis]	KDR13937	0	593	0	0	0	12217.2	205.03	9.2	8.88	20	0.41	0.9	5.29686	26.47	0.65	0.72	10.9596	8	0.71	1.42	3.37891	GO:0055085 transmembrane transport P; GO:0005575 cellular_component C
Chv1VELVK21_0133726	896	PREDICTED: uncharacterized protein LOC105275375 isoform X2 [Cerapachys biroi]	XP_011330470	2.29e-18	203	0	0	0	4648.44	78	9.17	8.85	1	0.05	0.12	39.9779	5	0.3	0.33	21.9909	0	0	0	4648.44	-
Chv1VELVK21_0020838	1530	Alcohol dehydroge-se [-DP+]	KDR11767	5.91e-133	334	11.93	0.78	1.09	10.4277	144.44	9.15	8.84	6.6	0.19	0.42	11.2981	23.44	0.8	0.88	8.71816	0	0	0	8607.1	GO:0008150 biological_process P; GO:0016491 oxidoreductase activity F
Chv1SOAPK65_0002406	676	Chymotrypsin BI [Zootermopsis nevadensis]	KDR14900	9.05e-11	50	0.86	0.15	0.21	53.5259	54.27	9.07	8.76	1	0.08	0.17	27.818	0	0	0	3234.54	0	0	0	3234.54	GO:0008150 biological_process P; GO:0008233 peptidase activity F
Chv1VELVK21_0052587	1639	Dipeptidyl peptidase 1, partial [Stegodyphus mimosarum]	KFM62597	1.67e-141	443	8.27	0.5	0.7	15.9899	153.62	9.02	8.71	0	0	0	9154.07	0	0	0	9154.07	1	0.12	0.24	20.2148	-
Chv1VELVK21_0039484	2413	Gamma-aminobutyric acid receptor subunit beta-like [Zootermopsis nevadensis]	KDR24264	0	341	32.32	1.29	1.8	6.19645	232.36	8.97	8.66	45.23	0.8	1.75	2.65501	68.24	1.46	1.61	4.82045	2.89	0.22	0.44	10.5949	-
Chv1VELVK45_0017792	2296	Von Willebrand factor type A (vWA) domain containing protein [Coptotermes formosanus]	AGM32899	4.98e-28	183	23.36	0.98	1.37	7.9472	215.43	8.77	8.47	3.15	0.06	0.13	35.2548	57.02	1.28	1.41	5.34831	0	0	0	12836.9	GO:0008150 biological_process P; GO:0005576 extracellular region C; GO:0003674 molecular_function F
Chv1VELVK75_0037171	734	PREDICTED: uncharacterized protein LOC662271 [Tribolium castaneum]	XP_976417	9.57e-12	192	0	0	0	3441.3	57.74	8.69	8.39	0	0	0	3441.3	0	0	0	3441.3	0	0	0	3441.3	-
Chv1VELVK55_0010247	15491	PREDICTED: nuclear anchorage protein 1-like [Tribolium castaneum]	XP_008190849	7.85e-08	420	0	0	0	90819.1	1524.24	8.66	8.37	0	0	0	90819.1	0	0	0	90819.1	0	0	0	90819.1	GO:0005856 cytoskeleton C; GO:0043167 ion binding F; GO:0006464 cellular protein modification process P; GO:0043234 protein complex C; GO:0016301 ki-se activity F; GO:0003674 molecular_function F
Chv1VELVK29_0005461	1957	hypothetical protein L798_09889 [Zootermopsis nevadensis]	KDR15961	3.9e-83	45	49.88	2.49	3.48	3.09078	178.84	8.65	8.35	14.25	0.32	0.69	6.4835	25.65	0.68	0.75	9.86508	1.28	0.12	0.25	18.3941	GO:0008150 biological_process P; GO:0016491 oxidoreductase activity F; GO:0043167 ion binding F; GO:0003674 molecular_function F
Chv1TRINITY_0070295	458	-	-	-	-	0	0	0	1789.67	30.02	8.62	8.32	0	0	0	1789.67	0	0	0	1789.67	2.04	1.58	3.16	1.93948	-
Chv1TRINITY_0064064	519	-	-	-	-	9	2.21	3.08	3.44493	36	8.61	8.31	3	0.33	0.73	6.18747	11.43	1.23	1.35	4.45288	0	0	0	2145.97	-
Chv1SOAPK65_0067984	513	-	-	-	-	0	0	0	2076.86	34.84	8.47	8.18	0	0	0	2076.86	0	0	0	2076.86	0	0	0	2076.86	-
Chv1SOAPK55_0099249	579	-	-	-	-	0	0	0	2443.88	41	8.42	8.13	0	0	0	2443.88	0	0	0	2443.88	0	0	0	2443.88	-
Chv1VELVK65_0052445	716	PREDICTED: uncharacterized protein LOC103515273 isoform X1 [Diaphori- citri]	XP_008478426	1.08e-06	57	0	0	0	3228.59	54.17	8.41	8.12	0	0	0	3228.59	0	0	0	3228.59	0	0	0	3228.59	GO:0008150 biological_process P; GO:0005576 extracellular region C; GO:0003674 molecular_function F
Chv1VELVK21_0117909	1616	endogluca-se [Macrotermes barneyi]	AFD33365	0	446	0	0	0	8402.14	141	8.41	8.12	2	0.05	0.12	36.2865	6	0.19	0.21	33.1503	3	0.36	0.72	6.19388	-
Chv1VELVK65_0016480	590	hypothetical protein L798_09889 [Zootermopsis nevadensis]	KDR15961	7.91e-41	196	0.6	0.12	0.17	58.9011	41.96	8.4	8.11	0	0	0	2501.08	0	0	0	2501.08	0	0	0	2501.08	GO:0008150 biological_process P; GO:0016491 oxidoreductase activity F; GO:0043167 ion binding F; GO:0043226 organelle C; GO:0003674 molecular_function F
Chv1VELVK45_0068115	1117	hypothetical protein [Cryptosporidium muris RN66]	XP_002140023	6.9e-07	133	0	0	0	5510.6	92.47	8.37	8.09	0	0	0	5510.6	1.89	0.09	0.1	68.4346	0	0	0	5510.6	-
Chv1VELVK65_0051892	730	putative defense protein [Coptotermes formosanus]	AFZ78849	1.48e-14	138	0	0	0	3285.19	55.12	8.35	8.06	0	0	0	3285.19	0	0	0	3285.19	0	0	0	3285.19	-
Chv1VELVK45_0012055	15088	PREDICTED: nuclear anchorage protein 1-like [Tribolium castaneum]	XP_008190849	8.16e-08	420	34.26	0.21	0.29	35.8646	1425.66	8.32	8.04	0	0	0	84945.4	0	0	0	84945.4	0	0	0	84945.4	GO:0005856 cytoskeleton C; GO:0006464 cellular protein modification process P; GO:0043167 ion binding F; GO:0043234 protein complex C; GO:0016301 ki-se activity F; GO:0003674 molecular_function F
Chv1VELVK55_0021497	458	-	-	-	-	7	2.06	2.88	3.56673	29	8.33	8.04	0	0	0	1728.89	4	0.49	0.54	10.2118	1	0.78	1.55	3.81789	-
Chv1SOAPK75_0004192	437	-	-	-	-	0	0	0	1609.73	27	8.33	8.04	0	0	0	1609.73	1	0.13	0.14	37.3695	2	1.72	3.45	1.77933	-
Chv1VELVK45_0039213	733	-	-	-	-	10	1.55	2.16	4.73678	55	8.29	8	3	0.21	0.45	9.45156	7	0.52	0.57	11.092	0	0	0	3278.04	-
Chv1SOAPK75_0010655	1246	PREDICTED: sialin [Microplitis demolitor]	XP_008545923	1.99e-151	392	8.21	0.68	0.94	10.8344	103.33	8.25	7.97	7.93	0.29	0.64	6.72872	10.98	0.46	0.51	13.2997	0	0	0	6157.66	-
Chv1VELVK55_0027551	641	PREDICTED: uncharacterized protein LOC105199205 [Solenopsis invicta]	XP_011164483	4.83e-20	57	0	0	0	2742.99	46.02	8.25	7.96	0	0	0	2742.99	0	0	0	2742.99	0	0	0	2742.99	-
Chv1VELVK25_0051133	810	WW domain-binding protein, partial [Coptotermes formosanus]	AGM32269	4.16e-52	166	8.7	1.19	1.66	6.12015	61.84	8.22	7.94	0	0	0	3685.58	0	0	0	3685.58	0.62	0.18	0.36	13.1094	GO:0005634 nucleus C; GO:0043167 ion binding F; GO:0003674 molecular_function F
Chv1VELVK55_0060750	494	serine protease [Culicoides sonorensis]	AAV84270	4.13e-11	79	0	0	0	1907.64	32	8.21	7.93	0	0	0	1907.64	0	0	0	1907.64	0	0	0	1907.64	GO:0008150 biological_process P; GO:0008233 peptidase activity F
Chv1VELVK55_0015730	660	Apolipoprotein D [Zootermopsis nevadensis]	KDQ71698	8.91e-15	168	7.24	1.29	1.79	5.64751	47.5	8.19	7.91	0	0	0	2831.17	1.04	0.09	0.09	63.2536	3.51	1.39	2.79	1.78402	-
Chv1TRINITY_0083165	1452	PREDICTED: glucosylceramidase-like isoform X1 [Cerapachys biroi]	XP_011343170	5.32e-117	430	0	0	0	7225.98	121.26	8.15	7.87	0	0	0	7225.98	0	0	0	7225.98	0	0	0	7225.98	GO:0005975 carbohydrate metabolic process P; GO:0006629 lipid metabolic process P; GO:0016798 hydrolase activity, acting on glycosyl bonds F
Chv1VELVK21_0133387	1001	Peritrophin-1, partial [Stegodyphus mimosarum]	KFM79839	2.68e-06	149	0	0	0	4708.02	79	8.14	7.85	0	0	0	4708.02	0	0	0	4708.02	0	0	0	4708.02	-
Chv1VELVK25_0061432	4388	laccase [Macrotermes barneyi]	AFD33366	0	629	14.95	0.32	0.44	22.7023	394	8.11	7.83	19.27	0.18	0.4	10.5638	144.88	1.69	1.86	3.85052	5	0.2	0.4	10.3869	GO:0008150 biological_process P; GO:0016491 oxidoreductase activity F; GO:0043167 ion binding F
Chv1VELVK25_0005532	609	-	-	-	-	2.6	0.51	0.71	13.939	42.25	8.1	7.82	0	0	0	2518.36	0	0	0	2518.36	0.76	0.34	0.69	7.31234	-
Chv1VELVK29_0067789	731	Neugrin [Zootermopsis nevadensis]	KDR10494	5.79e-37	162	0	0	0	3187.47	53.48	8.09	7.81	0	0	0	3187.47	16.45	1.22	1.34	4.59854	0	0	0	3187.47	-
Chv1VELVK55_0028255	1533	hypothetical protein L798_04034 [Zootermopsis nevadensis]	KDR21243	6.22e-73	420	3.67	0.24	0.33	29.8781	127.66	8.07	7.79	20.2	0.58	1.28	3.26556	12.54	0.43	0.47	14.3905	6	0.77	1.53	2.80501	GO:0003674 molecular_function F
Chv1VELVK29_0013685	1295	PREDICTED: 26S proteasome non-ATPase regulatory subunit 13 [Camponotus floridanus]	XP_011258975	0	386	22.37	1.77	2.46	4.03892	104.84	8.01	7.74	0	0	0	6247.63	28.7	1.16	1.28	5.1694	0	0	0	6247.63	GO:0043234 protein complex C; GO:0005622 intracellular C
Chv1VELVK21_0133571	905	PREDICTED: trypsin-7 [Apis mellifera]	XP_397087	2.23e-55	261	0	0	0	4112.19	69	8.01	7.74	0	0	0	4112.19	0	0	0	4112.19	0	0	0	4112.19	-
Chv1VELVK85_0012681	533	-	-	-	-	0	0	0	2075.66	34.82	8.02	7.74	0	0	0	2075.66	0	0	0	2075.66	0	0	0	2075.66	-
Chv1VELVK65_0044375	678	-	-	-	-	6	1.03	1.43	6.88353	48	7.99	7.72	0	0	0	2860.96	3	0.24	0.27	22.4869	0	0	0	2860.96	-
Chv1VELVK55_0019277	2103	Solute carrier family 2, facilitated glucose transporter member 1 [Zootermopsis nevadensis]	KDR22120	0	542	16.76	0.78	1.08	9.12598	177.53	7.94	7.67	31.95	0.65	1.43	2.87149	62.73	1.54	1.7	4.00643	0	0	0	10578.7	GO:0055085 transmembrane transport P; GO:0022857 transmembrane transporter activity F; GO:0005575 cellular_component C
Chv1VELVK45_0068369	916	serine protease [Eupolyphaga sinensis]	AEI58584	6.23e-66	231	0	0	0	4128.88	69.28	7.93	7.66	0	0	0	4128.88	0	0	0	4128.88	0	0	0	4128.88	GO:0008150 biological_process P; GO:0008233 peptidase activity F
Chv1SOAPK45_0002325	821	serine protease [Eupolyphaga sinensis]	AEI58574	6.08e-68	238	0	0	0	3615.87	60.67	7.93	7.66	0	0	0	3615.87	0.48	0.03	0.03	170.588	0	0	0	3615.87	GO:0008233 peptidase activity F
Chv1VELVK35_0079984	821	serine protease [Eupolyphaga sinensis]	AEI58574	6.08e-68	238	0	0	0	3615.87	60.67	7.93	7.66	0	0	0	3615.87	0.48	0.03	0.03	170.588	0	0	0	3615.87	GO:0008233 peptidase activity F
Chv1SOAPK65_0012712	870	-	-	-	-	3	0.38	0.53	18.5964	65	7.92	7.65	16	0.9	1.96	2.0992	9	0.55	0.61	10.2029	3	0.79	1.58	2.85573	-
Chv1VELVK21_0081963	729	hypothetical protein KGM_17464 [Da-us plexippus]	EHJ66063	1.97e-15	205	0	0	0	3104.65	52.09	7.9	7.63	0	0	0	3104.65	0	0	0	3104.65	0	0	0	3104.65	-
Chv1SOAPK45_0115149	888	PREDICTED: protein decapentaplegic [Diaphori- citri]	XP_008483895	6.2e-34	137	5.63	0.69	0.96	10.121	66.24	7.87	7.6	5.75	0.31	0.69	5.94691	10.31	0.62	0.69	9.07939	0	0	0	3947.75	-
Chv1VELVK45_0045165	1104	hypothetical protein L798_03474 [Zootermopsis nevadensis]	KDR21436	2.21e-67	199	0	0	0	5089.94	85.41	7.84	7.57	2	0.08	0.18	21.982	6.72	0.32	0.36	17.9381	0	0	0	5089.94	-
Chv1TRINITY_0044194	555	-	-	-	-	0	0	0	2145.97	36	7.83	7.56	2	0.2	0.44	9.26784	3	0.3	0.33	16.8671	0	0	0	2145.97	-
Chv1VELVK55_0048560	851	-	-	-	-	0	0	0	3689.75	61.91	7.75	7.48	0	0	0	3689.75	0	0	0	3689.75	0	0	0	3689.75	-
Chv1VELVK55_0039869	1830	hypothetical protein L798_15016 [Zootermopsis nevadensis]	KDR10332	2.14e-77	203	12	0.65	0.9	10.6941	149	7.75	7.48	3	0.07	0.16	25.6002	56	1.59	1.75	3.76658	16	1.66	3.32	1.22797	GO:0003674 molecular_function F
Chv1VELVK65_0052384	597	PREDICTED: glucosylceramidase-like [Fopius arisanus]	XP_011305242	2.17e-58	197	0	0	0	2328.29	39.06	7.69	7.43	0	0	0	2328.29	0	0	0	2328.29	0	0	0	2328.29	GO:0005975 carbohydrate metabolic process P; GO:0006629 lipid metabolic process P; GO:0016798 hydrolase activity, acting on glycosyl bonds F
Chv1VELVK55_0061487	558	-	-	-	-	0	0	0	2122.14	35.6	7.69	7.42	0	0	0	2122.14	0	0	0	2122.14	0	0	0	2122.14	-
Chv1VELVK45_0018936	2244	PREDICTED: 205 kDa microtubule-associated protein-like [Tribolium castaneum]	XP_008196003	1.42e-32	335	26.9	1.16	1.62	5.88864	183.8	7.67	7.4	0	0	0	10952.3	0	0	0	10952.3	0	0	0	10952.3	GO:0003674 molecular_function F
Chv1VELVK75_0028604	697	-	-	-	-	0	0	0	2770.4	46.48	7.47	7.21	0	0	0	2770.4	4.25	0.33	0.37	15.4062	0	0	0	2770.4	-
Chv1VELVK65_0015822	3366	PREDICTED: uncharacterized protein LOC105276699 isoform X1 [Cerapachys biroi]	XP_011332874	3.1e-15	104	6.94	0.19	0.27	34.0482	274.61	7.45	7.2	0	0	0	16363	52.73	0.8	0.89	7.37181	44.68	2.35	4.71	0.810479	GO:0042592 homeostatic process P
Chv1SOAPK65_0007848	863	conserved Plasmodium protein, unknown function [Plasmodium berghei ANKA]	CDS44732	3.16e-09	167	0	0	0	3605.15	60.49	7.44	7.19	0	0	0	3605.15	0	0	0	3605.15	0	0	0	3605.15	-
Chv1VELVK29_0092381	823	serine protease [Eupolyphaga sinensis]	AEI58574	8.84e-62	231	0	0	0	3397.2	57	7.43	7.18	0	0	0	3397.2	0	0	0	3397.2	0	0	0	3397.2	GO:0008150 biological_process P; GO:0008233 peptidase activity F
Chv1VELVK35_0079399	2306	-	-	-	-	0	0	0	10910	183.09	7.42	7.16	0	0	0	10910	0	0	0	10910	0	0	0	10910	-
Chv1VELVK21_0053008	1693	Hepara-se [Zootermopsis nevadensis]	KDR18877	1.05e-112	465	0	0	0	7802.14	130.93	7.42	7.16	0	0	0	7802.14	10.75	0.33	0.36	17.2112	0	0	0	7802.14	-
Chv1VELVK35_0022122	2450	Von Willebrand factor type A (vWA) domain containing protein [Coptotermes formosanus]	AGM32899	6.08e-28	183	41.56	1.63	2.28	4.04529	195.04	7.41	7.15	0	0	0	11622	25.62	0.54	0.59	10.7712	0	0	0	11622	GO:0008150 biological_process P; GO:0005576 extracellular region C; GO:0003674 molecular_function F
Chv1VELVK35_0045672	1191	hypothetical protein L798_14683 [Zootermopsis nevadensis]	KDR11175	5.87e-11	134	0	0	0	5228.18	87.73	7.38	7.12	5.72	0.22	0.48	7.917	4.65	0.21	0.23	26.5858	10.55	1.83	3.67	1.09653	-
Chv1VELVK21_0083475	1649	O-Glycosyl hydrolase family 30, partial [Ancylostoma duode-le]	KIH53511	9.87e-130	482	0	0	0	7508.4	126	7.35	7.1	0	0	0	7508.4	6	0.19	0.21	29.6241	0	0	0	7508.4	-
Chv1VELVK35_0079676	529	-	-	-	-	0	0	0	1881.42	31.56	7.35	7.09	0	0	0	1881.42	0	0	0	1881.42	0	0	0	1881.42	-
Chv1VELVK55_0060683	545	protein fork head, putative [Pediculus humanus corporis]	XP_002431756	2.67e-93	159	0	0	0	1957.69	32.84	7.33	7.08	0	0	0	1957.69	0	0	0	1957.69	0	0	0	1957.69	GO:0003677 D- binding F; GO:0005634 nucleus C; GO:0001071 nucleic acid binding transcription factor activity F; GO:0008134 transcription factor binding F; GO:0034641 cellular nitrogen compound metabolic process P; GO:0009058 biosynthetic process P; GO:0003674 molecular_function F
Chv1VELVK25_0104620	1579	Glucose dehydroge-se [acceptor]	KDR20701	3.39e-106	306	0	0	0	7091.32	119	7.28	7.03	0	0	0	7091.32	2	0.07	0.07	83.2784	0	0	0	7091.32	-
ChvKITESOAP_0140012	639	PREDICTED: 60S ribosomal protein L24 [Cerapachys biroi]	XP_011342079	2.85e-53	154	0	0	0	2405.15	40.35	7.26	7.01	0	0	0	2405.15	0	0	0	2405.15	0	0	0	2405.15	GO:0005840 ribosome C
Chv1VELVK75_0020223	903	hypothetical protein L798_04035 [Zootermopsis nevadensis]	KDR21244	6.14e-34	258	0	0	0	3700.48	62.09	7.23	6.98	11.41	0.61	1.33	2.8113	0	0	0	3700.48	0	0	0	3700.48	GO:0003674 molecular_function F
Chv1SOAPK65_0066392	453	PREDICTED: glutathione-specific gamma-glutamylcyclotransferase 1 [Cerapachys biroi]	XP_011351882	5.91e-43	109	2.84	0.85	1.19	7.47194	24.72	7.22	6.97	3.49	0.47	1.03	3.65446	5.69	0.71	0.78	6.13064	0.67	0.53	1.07	4.85255	-
[truncated: 349 more rows]

## Sheet: Terminalia-biased genes
						Antenna library				Midgut library				Terminalia library			Head and prothorax library				Leg library
[truncated: 2,046 more rows]
